# Supplementary material for: Genome-wide methylome analysis using MethylCap-seq uncovers 4 hypermethylated markers with high sensitivity for both adeno- and squamous-cell cervical carcinoma
Source: Oncotarget. 2016 Oct 12;7(49):80735–50. doi: 10.18632/oncotarget.12598 (PMC5348351; doi:10.18632/oncotarget.12598)
Supplement: Supplementary file 2 [file oncotarget-07-80735-s002.xlsx]

## Sheet: Table S1
	Supplementary Table S1: gene ontology categories of the 446 candidate DMRs in the ADC group (328 GO terms).
	Category	Term	Count	%	P-value (or called EASE Score)	Genes	List Total	Pop Hits	Pop Total	Fold Enrichment	Bonferroni	Benjamini	FDR	-log10(P-Value)
	GOTERM_BP_FAT	GO:0030182~neuron differentiation	37	11.9741	2.12594e-15	ENSG00000162761, ENSG00000135333, ENSG00000091010, ENSG00000151514, ENSG00000163064, ENSG00000099617, ENSG00000178235, ENSG00000156113, ENSG00000117600, ENSG00000163623, ENSG00000132130, ENSG00000184845, ENSG00000140538, ENSG00000182968, ENSG00000125820, ENSG00000187323, ENSG00000153233, ENSG00000139915, ENSG00000136352, ENSG00000011201, ENSG00000205927, ENSG00000162631, ENSG00000058335, ENSG0000…	229	438	13528	4.99029	3.33922e-12	3.33922e-12	3.53051e-12	14.6724	1
	GOTERM_BP_FAT	GO:0007267~cell-cell signaling	39	12.6214	1.31011e-12	ENSG00000135312, ENSG00000080845, ENSG00000089250, ENSG00000145864, ENSG00000099617, ENSG00000156113, ENSG00000132130, ENSG00000182256, ENSG00000184845, ENSG00000185666, ENSG00000151834, ENSG00000139910, ENSG00000111262, ENSG00000165995, ENSG00000165970, ENSG00000159248, ENSG00000136574, ENSG00000120907, ENSG00000131668, ENSG00000136352, ENSG00000136099, ENSG00000152785, ENSG00000186895, ENSG0000…	229	600	13528	3.83983	2.07383e-09	1.03691e-09	2.19089e-09	11.8827	2
	GOTERM_BP_FAT	GO:0051252~regulation of RNA metabolic process	70	22.6537	1.91523e-11	ENSG00000162761, ENSG00000132130, ENSG00000174279, ENSG00000183960, ENSG00000153162, ENSG00000197757, ENSG00000182968, ENSG00000159409, ENSG00000131914, ENSG00000184937, ENSG00000165606, ENSG00000131668, ENSG00000136352, ENSG00000164107, ENSG00000152785, ENSG00000185610, ENSG00000141052, ENSG00000004948, ENSG00000183072, ENSG00000196109, ENSG00000160321, ENSG00000205927, ENSG00000073861, ENSG0000…	229	1813	13528	2.28086	3.03182e-08	1.01061e-08	3.20296e-08	10.7178	3
	GOTERM_BP_FAT	GO:0006355~regulation of transcription, DNA-dependent	68	22.0065	5.84094e-11	ENSG00000162761, ENSG00000132130, ENSG00000174279, ENSG00000183960, ENSG00000153162, ENSG00000197757, ENSG00000182968, ENSG00000131914, ENSG00000184937, ENSG00000165606, ENSG00000131668, ENSG00000136352, ENSG00000164107, ENSG00000152785, ENSG00000185610, ENSG00000141052, ENSG00000183072, ENSG00000196109, ENSG00000160321, ENSG00000205927, ENSG00000073861, ENSG00000169856, ENSG00000151615, ENSG0000…	229	1773	13528	2.26568	9.24621e-08	2.31155e-08	9.76815e-08	10.2335	4
	GOTERM_BP_FAT	GO:0007423~sensory organ development	22	7.11974	2.858e-10	ENSG00000091010, ENSG00000077943, ENSG00000183072, ENSG00000180053, ENSG00000138083, ENSG00000156113, ENSG00000188620, ENSG00000151615, ENSG00000152977, ENSG00000125533, ENSG00000162992, ENSG00000182968, ENSG00000075891, ENSG00000170577, ENSG00000116132, ENSG00000134438, ENSG00000186790, ENSG00000168267, ENSG00000184937, ENSG00000070193, ENSG00000176697, ENSG00000006377	229	229	13528	5.67525	4.52421e-07	9.04843e-08	4.7796e-07	9.54394	5
	GOTERM_BP_FAT	GO:0048666~neuron development	25	8.09061	2.90066e-09	ENSG00000162761, ENSG00000091010, ENSG00000135333, ENSG00000151514, ENSG00000163064, ENSG00000099617, ENSG00000117600, ENSG00000178235, ENSG00000184845, ENSG00000182968, ENSG00000187323, ENSG00000136352, ENSG00000162631, ENSG00000011201, ENSG00000058335, ENSG00000157851, ENSG00000141837, ENSG00000151615, ENSG00000153266, ENSG00000075891, ENSG00000168621, ENSG00000070748, ENSG00000163531, ENSG0000…	229	339	13528	4.35651	4.59174e-06	7.65291e-07	4.85095e-06	8.5375	6
	GOTERM_BP_FAT	GO:0031175~neuron projection development	21	6.79612	1.24508e-08	ENSG00000162761, ENSG00000135333, ENSG00000091010, ENSG00000099617, ENSG00000011201, ENSG00000162631, ENSG00000178235, ENSG00000117600, ENSG00000058335, ENSG00000157851, ENSG00000141837, ENSG00000151615, ENSG00000153266, ENSG00000075891, ENSG00000168621, ENSG00000187323, ENSG00000070748, ENSG00000163531, ENSG00000198785, ENSG00000136352, ENSG00000176697	229	256	13528	4.84593	1.97094e-05	2.81565e-06	2.08222e-05	7.9048	7
	GOTERM_BP_FAT	GO:0045449~regulation of transcription	80	25.89	2.32619e-08	ENSG00000162761, ENSG00000132130, ENSG00000174279, ENSG00000183960, ENSG00000153162, ENSG00000197757, ENSG00000182968, ENSG00000131914, ENSG00000184937, ENSG00000165606, ENSG00000131668, ENSG00000136352, ENSG00000164107, ENSG00000152785, ENSG00000157168, ENSG00000185610, ENSG00000141052, ENSG00000183072, ENSG00000196109, ENSG00000160321, ENSG00000205927, ENSG00000073861, ENSG00000169856, ENSG0000…	229	2601	13528	1.81697	3.68229e-05	4.60294e-06	3.89023e-05	7.63335	8
	GOTERM_BP_FAT	GO:0035295~tube development	19	6.14887	3.37567e-08	ENSG00000182175, ENSG00000164458, ENSG00000183072, ENSG00000180053, ENSG00000132130, ENSG00000135111, ENSG00000089225, ENSG00000075891, ENSG00000168621, ENSG00000087116, ENSG00000180318, ENSG00000102755, ENSG00000070193, ENSG00000136574, ENSG00000205002, ENSG00000136352, ENSG00000164532, ENSG00000176697, ENSG00000164107	229	220	13528	5.10187	5.34354e-05	5.9374e-06	5.64532e-05	7.47164	9
	GOTERM_BP_FAT	GO:0030030~cell projection organization	24	7.76699	6.44358e-08	ENSG00000162761, ENSG00000135333, ENSG00000091010, ENSG00000171595, ENSG00000077943, ENSG00000099617, ENSG00000162631, ENSG00000011201, ENSG00000178235, ENSG00000117600, ENSG00000058335, ENSG00000157851, ENSG00000141837, ENSG00000169856, ENSG00000151615, ENSG00000153266, ENSG00000075891, ENSG00000187323, ENSG00000168621, ENSG00000070748, ENSG00000163531, ENSG00000198785, ENSG00000136352, ENSG0000…	229	368	13528	3.85267	0.000101997	1.02001e-05	0.00010776	7.19087	10
	GOTERM_BP_FAT	GO:0045944~positive regulation of transcription from RNA polymerase II promoter	24	7.76699	7.42963e-08	ENSG00000152785, ENSG00000164458, ENSG00000141052, ENSG00000174576, ENSG00000074964, ENSG00000183072, ENSG00000138083, ENSG00000176887, ENSG00000187140, ENSG00000151615, ENSG00000125533, ENSG00000153162, ENSG00000162992, ENSG00000089225, ENSG00000125820, ENSG00000075891, ENSG00000168621, ENSG00000170577, ENSG00000180318, ENSG00000184937, ENSG00000136574, ENSG00000171794, ENSG00000136352, ENSG0000…	229	371	13528	3.82151	0.000117604	1.06919e-05	0.00012425	7.12903	11
	GOTERM_BP_FAT	GO:0007268~synaptic transmission	21	6.79612	1.55137e-07	ENSG00000135312, ENSG00000089250, ENSG00000145864, ENSG00000156113, ENSG00000141837, ENSG00000182256, ENSG00000184845, ENSG00000185666, ENSG00000151834, ENSG00000139910, ENSG00000069696, ENSG00000185760, ENSG00000070748, ENSG00000137252, ENSG00000198822, ENSG00000130287, ENSG00000111262, ENSG00000165970, ENSG00000165995, ENSG00000159248, ENSG00000113211	229	298	13528	4.16295	0.000245552	2.0465e-05	0.000259445	6.80928	12
	GOTERM_BP_FAT	GO:0048858~cell projection morphogenesis	19	6.14887	1.73717e-07	ENSG00000162761, ENSG00000135333, ENSG00000091010, ENSG00000171595, ENSG00000099617, ENSG00000011201, ENSG00000162631, ENSG00000178235, ENSG00000117600, ENSG00000157851, ENSG00000141837, ENSG00000169856, ENSG00000151615, ENSG00000153266, ENSG00000075891, ENSG00000187323, ENSG00000163531, ENSG00000136352, ENSG00000176697	229	245	13528	4.58127	0.000274957	2.11532e-05	0.000290517	6.76016	13
	GOTERM_BP_FAT	GO:0032990~cell part morphogenesis	19	6.14887	3.34958e-07	ENSG00000162761, ENSG00000135333, ENSG00000091010, ENSG00000171595, ENSG00000099617, ENSG00000011201, ENSG00000162631, ENSG00000178235, ENSG00000117600, ENSG00000157851, ENSG00000141837, ENSG00000169856, ENSG00000151615, ENSG00000153266, ENSG00000075891, ENSG00000187323, ENSG00000163531, ENSG00000136352, ENSG00000176697	229	256	13528	4.38442	0.000530099	3.78735e-05	0.000560169	6.47501	14
	GOTERM_BP_FAT	GO:0019226~transmission of nerve impulse	22	7.11974	4.87784e-07	ENSG00000135312, ENSG00000089250, ENSG00000145864, ENSG00000205927, ENSG00000156113, ENSG00000141837, ENSG00000182256, ENSG00000184845, ENSG00000185666, ENSG00000151834, ENSG00000139910, ENSG00000069696, ENSG00000185760, ENSG00000070748, ENSG00000137252, ENSG00000198822, ENSG00000130287, ENSG00000111262, ENSG00000165970, ENSG00000165995, ENSG00000159248, ENSG00000113211	229	350	13528	3.71324	0.000771865	5.14762e-05	0.000815747	6.31177	15
	GOTERM_BP_FAT	GO:0045893~positive regulation of transcription, DNA-dependent	26	8.41424	4.87869e-07	ENSG00000164458, ENSG00000187140, ENSG00000125533, ENSG00000153162, ENSG00000125820, ENSG00000184937, ENSG00000136574, ENSG00000171794, ENSG00000136352, ENSG00000164107, ENSG00000152785, ENSG00000174576, ENSG00000141052, ENSG00000074964, ENSG00000183072, ENSG00000138083, ENSG00000135111, ENSG00000176887, ENSG00000151615, ENSG00000162992, ENSG00000089225, ENSG00000075891, ENSG00000168621, ENSG0000…	229	477	13528	3.21998	0.000771998	4.82674e-05	0.000815888	6.3117	16
	GOTERM_BP_FAT	GO:0048667~cell morphogenesis involved in neuron differentiation	17	5.50162	4.94651e-07	ENSG00000162761, ENSG00000135333, ENSG00000091010, ENSG00000099617, ENSG00000011201, ENSG00000162631, ENSG00000178235, ENSG00000117600, ENSG00000157851, ENSG00000141837, ENSG00000151615, ENSG00000153266, ENSG00000075891, ENSG00000187323, ENSG00000163531, ENSG00000136352, ENSG00000176697	229	209	13528	4.80508	0.000782727	4.60597e-05	0.000827232	6.3057	17
	GOTERM_BP_FAT	GO:0006813~potassium ion transport	15	4.85437	5.23666e-07	ENSG00000069431, ENSG00000006071, ENSG00000164794, ENSG00000184611, ENSG00000156113, ENSG00000162989, ENSG00000183960, ENSG00000177272, ENSG00000184261, ENSG00000185774, ENSG00000185760, ENSG00000111262, ENSG00000169427, ENSG00000157542, ENSG00000129244	229	160	13528	5.53821	0.00082862	4.60524e-05	0.000875753	6.28095	18
	GOTERM_BP_FAT	GO:0051254~positive regulation of RNA metabolic process	26	8.41424	5.76593e-07	ENSG00000164458, ENSG00000187140, ENSG00000125533, ENSG00000153162, ENSG00000125820, ENSG00000184937, ENSG00000136574, ENSG00000171794, ENSG00000136352, ENSG00000164107, ENSG00000152785, ENSG00000174576, ENSG00000141052, ENSG00000074964, ENSG00000183072, ENSG00000138083, ENSG00000135111, ENSG00000176887, ENSG00000151615, ENSG00000162992, ENSG00000089225, ENSG00000075891, ENSG00000168621, ENSG0000…	229	481	13528	3.1932	0.000912331	4.80382e-05	0.000964267	6.23913	19
	GOTERM_BP_FAT	GO:0006357~regulation of transcription from RNA polymerase II promoter	33	10.6796	5.77838e-07	ENSG00000091010, ENSG00000164458, ENSG00000130751, ENSG00000163623, ENSG00000187140, ENSG00000153162, ENSG00000125533, ENSG00000197757, ENSG00000125820, ENSG00000184937, ENSG00000136574, ENSG00000171794, ENSG00000164107, ENSG00000136352, ENSG00000152785, ENSG00000168875, ENSG00000174576, ENSG00000141052, ENSG00000183072, ENSG00000074964, ENSG00000205927, ENSG00000138083, ENSG00000135111, ENSG0000…	229	727	13528	2.6815	0.000914299	4.57348e-05	0.000966348	6.23819	20
	GOTERM_BP_FAT	GO:0007389~pattern specification process	19	6.14887	6.21979e-07	ENSG00000136099, ENSG00000164458, ENSG00000163064, ENSG00000138083, ENSG00000163623, ENSG00000132130, ENSG00000135111, ENSG00000152977, ENSG00000197757, ENSG00000162992, ENSG00000089225, ENSG00000134438, ENSG00000180318, ENSG00000102755, ENSG00000070193, ENSG00000136574, ENSG00000131668, ENSG00000136352, ENSG00000164532	229	267	13528	4.20378	0.000984108	4.68843e-05	0.00104017	6.20622	21
	GOTERM_BP_FAT	GO:0045165~cell fate commitment	14	4.53074	6.2835e-07	ENSG00000186895, ENSG00000205927, ENSG00000163623, ENSG00000138083, ENSG00000169856, ENSG00000143032, ENSG00000162992, ENSG00000075891, ENSG00000125820, ENSG00000168621, ENSG00000168267, ENSG00000070193, ENSG00000184221, ENSG00000136352	229	139	13528	5.94992	0.000994183	4.52116e-05	0.00105082	6.2018	22
	GOTERM_BP_FAT	GO:0048812~neuron projection morphogenesis	17	5.50162	6.39453e-07	ENSG00000162761, ENSG00000135333, ENSG00000091010, ENSG00000099617, ENSG00000011201, ENSG00000162631, ENSG00000178235, ENSG00000117600, ENSG00000157851, ENSG00000141837, ENSG00000151615, ENSG00000153266, ENSG00000075891, ENSG00000187323, ENSG00000163531, ENSG00000136352, ENSG00000176697	229	213	13528	4.71485	0.00101174	4.40101e-05	0.00106939	6.19419	23
	GOTERM_BP_FAT	GO:0007409~axonogenesis	16	5.17799	9.38475e-07	ENSG00000162761, ENSG00000135333, ENSG00000091010, ENSG00000011201, ENSG00000162631, ENSG00000099617, ENSG00000178235, ENSG00000117600, ENSG00000157851, ENSG00000151615, ENSG00000153266, ENSG00000075891, ENSG00000187323, ENSG00000163531, ENSG00000136352, ENSG00000176697	229	193	13528	4.89735	0.0014845	6.18983e-05	0.00156946	6.02758	24
	GOTERM_BP_FAT	GO:0048598~embryonic morphogenesis	20	6.47249	1.10161e-06	ENSG00000136099, ENSG00000182175, ENSG00000091010, ENSG00000164458, ENSG00000163064, ENSG00000077943, ENSG00000188620, ENSG00000135111, ENSG00000132130, ENSG00000152977, ENSG00000162992, ENSG00000089225, ENSG00000075891, ENSG00000138829, ENSG00000170577, ENSG00000116132, ENSG00000180318, ENSG00000070193, ENSG00000136574, ENSG00000006377	229	307	13528	3.84848	0.00174233	6.97515e-05	0.00184227	5.95797	25
	GOTERM_BP_FAT	GO:0044057~regulation of system process	20	6.47249	1.21416e-06	ENSG00000135312, ENSG00000141052, ENSG00000120937, ENSG00000183072, ENSG00000089250, ENSG00000169836, ENSG00000058335, ENSG00000156113, ENSG00000141837, ENSG00000184845, ENSG00000136160, ENSG00000133019, ENSG00000168621, ENSG00000069696, ENSG00000169862, ENSG00000070748, ENSG00000198822, ENSG00000102755, ENSG00000163873, ENSG00000176697	229	309	13528	3.82358	0.00192017	7.39209e-05	0.00203049	5.91572	26
	GOTERM_BP_FAT	GO:0007411~axon guidance	12	3.8835	1.83407e-06	ENSG00000151615, ENSG00000162761, ENSG00000091010, ENSG00000135333, ENSG00000153266, ENSG00000187323, ENSG00000099617, ENSG00000011201, ENSG00000163531, ENSG00000157851, ENSG00000136352, ENSG00000176697	229	107	13528	6.62515	0.00289913	0.000107525	0.00306718	5.73658	27
	GOTERM_BP_FAT	GO:0045935~positive regulation of nucleobase, nucleoside, nucleotide and nucleic acid metabolic process	29	9.38511	2.17528e-06	ENSG00000164458, ENSG00000187140, ENSG00000184845, ENSG00000125533, ENSG00000153162, ENSG00000125820, ENSG00000184937, ENSG00000136574, ENSG00000171794, ENSG00000136352, ENSG00000164107, ENSG00000152785, ENSG00000174576, ENSG00000141052, ENSG00000183072, ENSG00000074964, ENSG00000138083, ENSG00000135111, ENSG00000176887, ENSG00000073861, ENSG00000151615, ENSG00000162992, ENSG00000089225, ENSG0000…	229	624	13528	2.74544	0.00343756	0.000122974	0.00363779	5.66248	28
	GOTERM_BP_FAT	GO:0045666~positive regulation of neuron differentiation	7	2.26537	2.24054e-06	ENSG00000188730, ENSG00000109132, ENSG00000162992, ENSG00000125820, ENSG00000183072, ENSG00000163623, ENSG00000176697	229	24	13528	17.23	0.0035405	0.000122295	0.00374693	5.64965	29
	GOTERM_BP_FAT	GO:0045941~positive regulation of transcription	27	8.73786	3.17431e-06	ENSG00000164458, ENSG00000187140, ENSG00000125533, ENSG00000153162, ENSG00000125820, ENSG00000184937, ENSG00000136574, ENSG00000171794, ENSG00000136352, ENSG00000164107, ENSG00000152785, ENSG00000174576, ENSG00000141052, ENSG00000074964, ENSG00000183072, ENSG00000138083, ENSG00000135111, ENSG00000176887, ENSG00000151615, ENSG00000162992, ENSG00000089225, ENSG00000075891, ENSG00000168621, ENSG0000…	229	564	13528	2.82802	0.00501234	0.000167484	0.00530846	5.49835	30
	GOTERM_BP_FAT	GO:0000904~cell morphogenesis involved in differentiation	17	5.50162	3.80509e-06	ENSG00000162761, ENSG00000135333, ENSG00000091010, ENSG00000099617, ENSG00000011201, ENSG00000162631, ENSG00000178235, ENSG00000117600, ENSG00000157851, ENSG00000141837, ENSG00000151615, ENSG00000153266, ENSG00000075891, ENSG00000187323, ENSG00000163531, ENSG00000136352, ENSG00000176697	229	244	13528	4.11583	0.00600537	0.000194287	0.00636329	5.41963	31
	GOTERM_BP_FAT	GO:0051173~positive regulation of nitrogen compound metabolic process	29	9.38511	3.98593e-06	ENSG00000164458, ENSG00000187140, ENSG00000184845, ENSG00000125533, ENSG00000153162, ENSG00000125820, ENSG00000184937, ENSG00000136574, ENSG00000171794, ENSG00000136352, ENSG00000164107, ENSG00000152785, ENSG00000174576, ENSG00000141052, ENSG00000183072, ENSG00000074964, ENSG00000138083, ENSG00000135111, ENSG00000176887, ENSG00000073861, ENSG00000151615, ENSG00000162992, ENSG00000089225, ENSG0000…	229	644	13528	2.66018	0.00628987	0.00019716	0.0066657	5.39947	32
	GOTERM_BP_FAT	GO:0043583~ear development	11	3.55987	4.38887e-06	ENSG00000152977, ENSG00000091010, ENSG00000077943, ENSG00000075891, ENSG00000170577, ENSG00000116132, ENSG00000156113, ENSG00000188620, ENSG00000070193, ENSG00000176697, ENSG00000006377	229	95	13528	6.84017	0.00692352	0.000210511	0.00733952	5.35765	33
	GOTERM_BP_FAT	GO:0007610~behavior	24	7.76699	4.44187e-06	ENSG00000131094, ENSG00000135312, ENSG00000077943, ENSG00000185149, ENSG00000011201, ENSG00000058335, ENSG00000130751, ENSG00000156113, ENSG00000141837, ENSG00000184845, ENSG00000181195, ENSG00000152977, ENSG00000153266, ENSG00000136160, ENSG00000139910, ENSG00000168621, ENSG00000069696, ENSG00000169862, ENSG00000134516, ENSG00000070748, ENSG00000137252, ENSG00000070193, ENSG00000136352, ENSG0000…	229	469	13528	3.02299	0.00700684	0.000206788	0.00742815	5.35243	34
	GOTERM_BP_FAT	GO:0010628~positive regulation of gene expression	27	8.73786	5.42252e-06	ENSG00000164458, ENSG00000187140, ENSG00000125533, ENSG00000153162, ENSG00000125820, ENSG00000184937, ENSG00000136574, ENSG00000171794, ENSG00000136352, ENSG00000164107, ENSG00000152785, ENSG00000174576, ENSG00000141052, ENSG00000074964, ENSG00000183072, ENSG00000138083, ENSG00000135111, ENSG00000176887, ENSG00000151615, ENSG00000162992, ENSG00000089225, ENSG00000075891, ENSG00000168621, ENSG0000…	229	581	13528	2.74527	0.00854713	0.000245223	0.00906801	5.2658	35
	GOTERM_BP_FAT	GO:0048568~embryonic organ development	14	4.53074	6.87749e-06	ENSG00000091010, ENSG00000164458, ENSG00000077943, ENSG00000188620, ENSG00000187140, ENSG00000152977, ENSG00000162992, ENSG00000075891, ENSG00000170577, ENSG00000116132, ENSG00000180318, ENSG00000070193, ENSG00000136574, ENSG00000006377	229	172	13528	4.80837	0.0108281	0.000302374	0.011501	5.16257	36
	GOTERM_BP_FAT	GO:0048839~inner ear development	10	3.23625	6.92505e-06	ENSG00000152977, ENSG00000091010, ENSG00000077943, ENSG00000075891, ENSG00000116132, ENSG00000156113, ENSG00000188620, ENSG00000070193, ENSG00000176697, ENSG00000006377	229	79	13528	7.47775	0.0109025	0.000296237	0.0115805	5.15958	37
	GOTERM_BP_FAT	GO:0000902~cell morphogenesis	20	6.47249	9.59316e-06	ENSG00000162761, ENSG00000135333, ENSG00000091010, ENSG00000171595, ENSG00000099617, ENSG00000011201, ENSG00000162631, ENSG00000178235, ENSG00000117600, ENSG00000157851, ENSG00000141837, ENSG00000169856, ENSG00000151615, ENSG00000153266, ENSG00000075891, ENSG00000187323, ENSG00000134516, ENSG00000163531, ENSG00000136352, ENSG00000176697	229	356	13528	3.31878	0.0150713	0.000399553	0.016042	5.01804	38
	GOTERM_BP_FAT	GO:0060284~regulation of cell development	15	4.85437	9.82267e-06	ENSG00000162761, ENSG00000188730, ENSG00000118971, ENSG00000141052, ENSG00000183072, ENSG00000163623, ENSG00000141837, ENSG00000135111, ENSG00000140538, ENSG00000125533, ENSG00000143032, ENSG00000109132, ENSG00000162992, ENSG00000125820, ENSG00000176697	229	205	13528	4.32251	0.0154291	0.000398622	0.0164258	5.00777	39
	GOTERM_BP_FAT	GO:0031328~positive regulation of cellular biosynthetic process	29	9.38511	1.26615e-05	ENSG00000164458, ENSG00000187140, ENSG00000184845, ENSG00000125533, ENSG00000153162, ENSG00000125820, ENSG00000184937, ENSG00000136574, ENSG00000171794, ENSG00000136352, ENSG00000164107, ENSG00000152785, ENSG00000174576, ENSG00000141052, ENSG00000183072, ENSG00000074964, ENSG00000138083, ENSG00000135111, ENSG00000176887, ENSG00000151615, ENSG00000143032, ENSG00000162992, ENSG00000089225, ENSG0000…	229	685	13528	2.50095	0.0198437	0.000500956	0.0211724	4.89752	40
	GOTERM_BP_FAT	GO:0042471~ear morphogenesis	9	2.91262	1.42592e-05	ENSG00000152977, ENSG00000091010, ENSG00000077943, ENSG00000075891, ENSG00000170577, ENSG00000116132, ENSG00000188620, ENSG00000070193, ENSG00000006377	229	66	13528	8.05558	0.0223196	0.000550396	0.0238438	4.84591	41
	GOTERM_BP_FAT	GO:0045664~regulation of neuron differentiation	12	3.8835	1.52222e-05	ENSG00000143032, ENSG00000188730, ENSG00000162761, ENSG00000109132, ENSG00000118971, ENSG00000162992, ENSG00000125820, ENSG00000183072, ENSG00000163623, ENSG00000141837, ENSG00000140538, ENSG00000176697	229	133	13528	5.33001	0.0238089	0.000573572	0.025454	4.81752	42
	GOTERM_BP_FAT	GO:0048562~embryonic organ morphogenesis	12	3.8835	1.52222e-05	ENSG00000152977, ENSG00000091010, ENSG00000162992, ENSG00000077943, ENSG00000075891, ENSG00000170577, ENSG00000116132, ENSG00000188620, ENSG00000180318, ENSG00000070193, ENSG00000136574, ENSG00000006377	229	133	13528	5.33001	0.0238089	0.000573572	0.025454	4.81752	43
	GOTERM_BP_FAT	GO:0010557~positive regulation of macromolecule biosynthetic process	28	9.06149	1.53503e-05	ENSG00000164458, ENSG00000187140, ENSG00000125533, ENSG00000153162, ENSG00000125820, ENSG00000184937, ENSG00000136574, ENSG00000171794, ENSG00000136352, ENSG00000164107, ENSG00000152785, ENSG00000174576, ENSG00000141052, ENSG00000183072, ENSG00000074964, ENSG00000138083, ENSG00000135111, ENSG00000176887, ENSG00000151615, ENSG00000143032, ENSG00000162992, ENSG00000089225, ENSG00000075891, ENSG0000…	229	654	13528	2.52917	0.0240068	0.000564949	0.0256681	4.81388	44
	GOTERM_BP_FAT	GO:0009891~positive regulation of biosynthetic process	29	9.38511	1.65101e-05	ENSG00000164458, ENSG00000187140, ENSG00000184845, ENSG00000125533, ENSG00000153162, ENSG00000125820, ENSG00000184937, ENSG00000136574, ENSG00000171794, ENSG00000136352, ENSG00000164107, ENSG00000152785, ENSG00000174576, ENSG00000141052, ENSG00000183072, ENSG00000074964, ENSG00000138083, ENSG00000135111, ENSG00000176887, ENSG00000151615, ENSG00000143032, ENSG00000162992, ENSG00000089225, ENSG0000…	229	695	13528	2.46497	0.0257972	0.000593818	0.0276073	4.78225	45
	GOTERM_BP_FAT	GO:0006928~cell motion	23	7.44337	1.75773e-05	ENSG00000162761, ENSG00000135333, ENSG00000091010, ENSG00000099617, ENSG00000011201, ENSG00000157851, ENSG00000174059, ENSG00000184845, ENSG00000152377, ENSG00000151615, ENSG00000109132, ENSG00000143032, ENSG00000153266, ENSG00000136160, ENSG00000182968, ENSG00000187323, ENSG00000168621, ENSG00000159409, ENSG00000134516, ENSG00000163531, ENSG00000102755, ENSG00000136352, ENSG00000176697	229	475	13528	2.86044	0.0274416	0.000618145	0.0293915	4.75505	46
	GOTERM_BP_FAT	GO:0001708~cell fate specification	8	2.589	2.17062e-05	ENSG00000186895, ENSG00000125820, ENSG00000168621, ENSG00000205927, ENSG00000138083, ENSG00000163623, ENSG00000070193, ENSG00000136352	229	51	13528	9.26655	0.0337776	0.000746704	0.0362943	4.66342	47
	GOTERM_BP_FAT	GO:0003002~regionalization	14	4.53074	2.94304e-05	ENSG00000136099, ENSG00000164458, ENSG00000163064, ENSG00000138083, ENSG00000163623, ENSG00000132130, ENSG00000135111, ENSG00000197757, ENSG00000162992, ENSG00000180318, ENSG00000136574, ENSG00000131668, ENSG00000136352, ENSG00000164532	229	197	13528	4.19817	0.0455204	0.000990764	0.0492068	4.5312	48
	GOTERM_BP_FAT	GO:0042472~inner ear morphogenesis	8	2.589	4.04838e-05	ENSG00000152977, ENSG00000091010, ENSG00000077943, ENSG00000075891, ENSG00000116132, ENSG00000188620, ENSG00000070193, ENSG00000006377	229	56	13528	8.43918	0.0620768	0.00133426	0.0676819	4.39272	49
	GOTERM_BP_FAT	GO:0032989~cellular component morphogenesis	20	6.47249	4.33916e-05	ENSG00000162761, ENSG00000135333, ENSG00000091010, ENSG00000171595, ENSG00000099617, ENSG00000011201, ENSG00000162631, ENSG00000178235, ENSG00000117600, ENSG00000157851, ENSG00000141837, ENSG00000169856, ENSG00000151615, ENSG00000153266, ENSG00000075891, ENSG00000187323, ENSG00000134516, ENSG00000163531, ENSG00000136352, ENSG00000176697	229	397	13528	2.97603	0.0663843	0.00140086	0.0725415	4.36259	50
	GOTERM_BP_FAT	GO:0033555~multicellular organismal response to stress	7	2.26537	4.39674e-05	ENSG00000136160, ENSG00000089250, ENSG00000069696, ENSG00000141837, ENSG00000184845, ENSG00000176697, ENSG00000181195	229	39	13528	10.6031	0.067235	0.00139107	0.0735039	4.35687	51
	GOTERM_BP_FAT	GO:0030900~forebrain development	12	3.8835	5.27886e-05	ENSG00000162761, ENSG00000153266, ENSG00000182968, ENSG00000151514, ENSG00000180053, ENSG00000099617, ENSG00000134438, ENSG00000138083, ENSG00000135111, ENSG00000132130, ENSG00000184845, ENSG00000136352	229	152	13528	4.66376	0.0801702	0.00163722	0.0882449	4.27746	52
	GOTERM_BP_FAT	GO:0031644~regulation of neurological system process	12	3.8835	5.60474e-05	ENSG00000135312, ENSG00000136160, ENSG00000069696, ENSG00000168621, ENSG00000169862, ENSG00000070748, ENSG00000058335, ENSG00000198822, ENSG00000141837, ENSG00000184845, ENSG00000163873, ENSG00000176697	229	153	13528	4.63327	0.0849032	0.0017048	0.09369	4.25144	53
	GOTERM_BP_FAT	GO:0035239~tube morphogenesis	11	3.55987	5.68167e-05	ENSG00000182175, ENSG00000164458, ENSG00000075891, ENSG00000183072, ENSG00000135111, ENSG00000180318, ENSG00000102755, ENSG00000070193, ENSG00000136574, ENSG00000164532, ENSG00000164107	229	127	13528	5.11667	0.086017	0.0016956	0.0949754	4.24552	54
	GOTERM_BP_FAT	GO:0048736~appendage development	10	3.23625	5.953e-05	ENSG00000089225, ENSG00000163064, ENSG00000138829, ENSG00000116132, ENSG00000134438, ENSG00000135111, ENSG00000180318, ENSG00000070193, ENSG00000174279, ENSG00000006377	229	103	13528	5.73536	0.0899345	0.00174364	0.0995089	4.22526	55
	GOTERM_BP_FAT	GO:0060173~limb development	10	3.23625	5.953e-05	ENSG00000089225, ENSG00000163064, ENSG00000138829, ENSG00000116132, ENSG00000134438, ENSG00000135111, ENSG00000180318, ENSG00000070193, ENSG00000174279, ENSG00000006377	229	103	13528	5.73536	0.0899345	0.00174364	0.0995089	4.22526	56
	GOTERM_BP_FAT	GO:0050905~neuromuscular process	8	2.589	7.88045e-05	ENSG00000150275, ENSG00000151615, ENSG00000091010, ENSG00000156113, ENSG00000188620, ENSG00000141837, ENSG00000198785, ENSG00000184845	229	62	13528	7.62248	0.117285	0.00226566	0.131708	4.10345	57
	GOTERM_BP_FAT	GO:0001656~metanephros development	7	2.26537	8.86758e-05	ENSG00000077943, ENSG00000075891, ENSG00000168621, ENSG00000170577, ENSG00000132130, ENSG00000184937, ENSG00000176697	229	44	13528	9.39817	0.130972	0.00250365	0.148194	4.05219	58
	GOTERM_BP_FAT	GO:0043062~extracellular structure organization	12	3.8835	9.92857e-05	ENSG00000173157, ENSG00000173376, ENSG00000077943, ENSG00000087116, ENSG00000157766, ENSG00000070748, ENSG00000163531, ENSG00000141837, ENSG00000164318, ENSG00000165995, ENSG00000184845, ENSG00000113211	229	163	13528	4.34902	0.145447	0.00275369	0.165912	4.00311	59
	GOTERM_BP_FAT	GO:0051960~regulation of nervous system development	13	4.20712	0.000100643	ENSG00000162761, ENSG00000188730, ENSG00000118971, ENSG00000183072, ENSG00000163623, ENSG00000141837, ENSG00000132130, ENSG00000140538, ENSG00000143032, ENSG00000109132, ENSG00000162992, ENSG00000125820, ENSG00000176697	229	192	13528	3.99982	0.147281	0.00274323	0.168178	3.99722	60
	GOTERM_BP_FAT	GO:0050804~regulation of synaptic transmission	11	3.55987	0.000101237	ENSG00000135312, ENSG00000069696, ENSG00000168621, ENSG00000169862, ENSG00000070748, ENSG00000058335, ENSG00000198822, ENSG00000141837, ENSG00000184845, ENSG00000163873, ENSG00000176697	229	136	13528	4.77806	0.148083	0.00271268	0.169169	3.99466	61
	GOTERM_BP_FAT	GO:0010604~positive regulation of macromolecule metabolic process	31	10.0324	0.000110717	ENSG00000118971, ENSG00000164458, ENSG00000187140, ENSG00000125533, ENSG00000153162, ENSG00000136160, ENSG00000125820, ENSG00000184937, ENSG00000136574, ENSG00000171794, ENSG00000136352, ENSG00000164107, ENSG00000152785, ENSG00000174576, ENSG00000141052, ENSG00000183072, ENSG00000074964, ENSG00000138083, ENSG00000135111, ENSG00000176887, ENSG00000073861, ENSG00000151615, ENSG00000143032, ENSG0000…	229	857	13528	2.13687	0.160774	0.00291698	0.184998	3.95579	62
	GOTERM_BP_FAT	GO:0050767~regulation of neurogenesis	12	3.8835	0.000117101	ENSG00000143032, ENSG00000188730, ENSG00000162761, ENSG00000109132, ENSG00000118971, ENSG00000162992, ENSG00000125820, ENSG00000183072, ENSG00000163623, ENSG00000141837, ENSG00000140538, ENSG00000176697	229	166	13528	4.27043	0.169213	0.00303444	0.195655	3.93144	63
	GOTERM_BP_FAT	GO:0009952~anterior/posterior pattern formation	11	3.55987	0.000128864	ENSG00000136099, ENSG00000197757, ENSG00000164458, ENSG00000162992, ENSG00000163064, ENSG00000138083, ENSG00000135111, ENSG00000132130, ENSG00000180318, ENSG00000136574, ENSG00000131668	229	140	13528	4.64155	0.184541	0.00328499	0.215288	3.88987	64
	GOTERM_BP_FAT	GO:0043009~chordate embryonic development	17	5.50162	0.00015801	ENSG00000136099, ENSG00000182175, ENSG00000164458, ENSG00000163064, ENSG00000183072, ENSG00000180053, ENSG00000135111, ENSG00000187140, ENSG00000197757, ENSG00000120549, ENSG00000170577, ENSG00000116132, ENSG00000153233, ENSG00000180318, ENSG00000136574, ENSG00000185559, ENSG00000164107	229	331	13528	3.03402	0.221316	0.00396276	0.263922	3.80132	65
	GOTERM_BP_FAT	GO:0009792~embryonic development ending in birth or egg hatching	17	5.50162	0.00017429	ENSG00000136099, ENSG00000182175, ENSG00000164458, ENSG00000163064, ENSG00000183072, ENSG00000180053, ENSG00000135111, ENSG00000187140, ENSG00000197757, ENSG00000120549, ENSG00000170577, ENSG00000116132, ENSG00000153233, ENSG00000180318, ENSG00000136574, ENSG00000185559, ENSG00000164107	229	334	13528	3.00677	0.24113	0.00430204	0.291076	3.75873	66
	GOTERM_BP_FAT	GO:0021761~limbic system development	6	1.94175	0.000180775	ENSG00000162761, ENSG00000180053, ENSG00000134438, ENSG00000135111, ENSG00000184845, ENSG00000136352	229	32	13528	11.0764	0.248882	0.00439328	0.301891	3.74286	67
	GOTERM_BP_FAT	GO:0051969~regulation of transmission of nerve impulse	11	3.55987	0.000192554	ENSG00000135312, ENSG00000069696, ENSG00000168621, ENSG00000169862, ENSG00000070748, ENSG00000058335, ENSG00000198822, ENSG00000141837, ENSG00000184845, ENSG00000163873, ENSG00000176697	229	147	13528	4.42052	0.26276	0.00460816	0.321532	3.71545	68
	GOTERM_BP_FAT	GO:0006939~smooth muscle contraction	6	1.94175	0.000210156	ENSG00000136160, ENSG00000133019, ENSG00000168621, ENSG00000156113, ENSG00000184845, ENSG00000120907	229	33	13528	10.7408	0.283023	0.00495354	0.350876	3.67746	69
	GOTERM_BP_FAT	GO:0007626~locomotory behavior	15	4.85437	0.000230622	ENSG00000131094, ENSG00000185149, ENSG00000011201, ENSG00000156113, ENSG00000141837, ENSG00000184845, ENSG00000136160, ENSG00000153266, ENSG00000139910, ENSG00000168621, ENSG00000069696, ENSG00000134516, ENSG00000070748, ENSG00000070193, ENSG00000136352	229	274	13528	3.23399	0.305884	0.00535497	0.384984	3.6371	70
	GOTERM_BP_FAT	GO:0031128~developmental induction	5	1.61812	0.000249636	ENSG00000186895, ENSG00000168621, ENSG00000138083, ENSG00000070193, ENSG00000136352	229	19	13528	15.5459	0.32647	0.0057115	0.416662	3.60269	71
	GOTERM_BP_FAT	GO:0045168~cell-cell signaling involved in cell fate specification	5	1.61812	0.000249636	ENSG00000186895, ENSG00000168621, ENSG00000138083, ENSG00000070193, ENSG00000136352	229	19	13528	15.5459	0.32647	0.0057115	0.416662	3.60269	72
	GOTERM_BP_FAT	GO:0035107~appendage morphogenesis	9	2.91262	0.000264077	ENSG00000089225, ENSG00000163064, ENSG00000138829, ENSG00000116132, ENSG00000135111, ENSG00000180318, ENSG00000070193, ENSG00000174279, ENSG00000006377	229	99	13528	5.37039	0.341697	0.00595491	0.440717	3.57827	73
	GOTERM_BP_FAT	GO:0035108~limb morphogenesis	9	2.91262	0.000264077	ENSG00000089225, ENSG00000163064, ENSG00000138829, ENSG00000116132, ENSG00000135111, ENSG00000180318, ENSG00000070193, ENSG00000174279, ENSG00000006377	229	99	13528	5.37039	0.341697	0.00595491	0.440717	3.57827	74
	GOTERM_BP_FAT	GO:0031016~pancreas development	6	1.94175	0.000279687	ENSG00000162992, ENSG00000125820, ENSG00000163623, ENSG00000168267, ENSG00000070193, ENSG00000169856	229	35	13528	10.127	0.357768	0.0062173	0.46671	3.55333	75
	GOTERM_BP_FAT	GO:0050885~neuromuscular process controlling balance	6	1.94175	0.000279687	ENSG00000150275, ENSG00000151615, ENSG00000091010, ENSG00000156113, ENSG00000188620, ENSG00000141837	229	35	13528	10.127	0.357768	0.0062173	0.46671	3.55333	76
	GOTERM_BP_FAT	GO:0030817~regulation of cAMP biosynthetic process	9	2.91262	0.000302894	ENSG00000135312, ENSG00000136160, ENSG00000215644, ENSG00000004948, ENSG00000141433, ENSG00000069696, ENSG00000185149, ENSG00000198822, ENSG00000184845	229	101	13528	5.26404	0.380941	0.00663835	0.505344	3.51871	77
	GOTERM_BP_FAT	GO:0030001~metal ion transport	20	6.47249	0.000341208	ENSG00000006116, ENSG00000069431, ENSG00000006071, ENSG00000164794, ENSG00000184611, ENSG00000162989, ENSG00000156113, ENSG00000141837, ENSG00000167614, ENSG00000183960, ENSG00000177272, ENSG00000184261, ENSG00000185774, ENSG00000185760, ENSG00000198785, ENSG00000165995, ENSG00000111262, ENSG00000169427, ENSG00000157542, ENSG00000129244	229	465	13528	2.54083	0.417383	0.00737302	0.569094	3.46698	78
	GOTERM_BP_FAT	GO:0030814~regulation of cAMP metabolic process	9	2.91262	0.000346251	ENSG00000135312, ENSG00000136160, ENSG00000215644, ENSG00000004948, ENSG00000141433, ENSG00000069696, ENSG00000185149, ENSG00000198822, ENSG00000184845	229	103	13528	5.16183	0.422016	0.00738087	0.577482	3.46061	79
	GOTERM_BP_FAT	GO:0001654~eye development	10	3.23625	0.00039498	ENSG00000151615, ENSG00000125533, ENSG00000162992, ENSG00000182968, ENSG00000075891, ENSG00000134438, ENSG00000138083, ENSG00000186790, ENSG00000168267, ENSG00000184937	229	132	13528	4.47532	0.46494	0.00830369	0.658501	3.40342	80
	GOTERM_BP_FAT	GO:0048709~oligodendrocyte differentiation	5	1.61812	0.000452795	ENSG00000125820, ENSG00000205927, ENSG00000163623, ENSG00000176887, ENSG00000136352	229	22	13528	13.426	0.511754	0.00938902	0.754546	3.3441	81
	GOTERM_BP_FAT	GO:0001947~heart looping	5	1.61812	0.000452795	ENSG00000183072, ENSG00000135111, ENSG00000136574, ENSG00000164532, ENSG00000164107	229	22	13528	13.426	0.511754	0.00938902	0.754546	3.3441	82
	GOTERM_BP_FAT	GO:0030902~hindbrain development	7	2.26537	0.000502629	ENSG00000162761, ENSG00000109132, ENSG00000162992, ENSG00000163064, ENSG00000141837, ENSG00000132130, ENSG00000168267	229	60	13528	6.89199	0.548808	0.0102826	0.837263	3.29875	83
	GOTERM_BP_FAT	GO:0045597~positive regulation of cell differentiation	13	4.20712	0.000512851	ENSG00000188730, ENSG00000157168, ENSG00000183072, ENSG00000163623, ENSG00000140538, ENSG00000151615, ENSG00000109132, ENSG00000153162, ENSG00000173157, ENSG00000162992, ENSG00000089225, ENSG00000125820, ENSG00000176697	229	229	13528	3.35356	0.556054	0.0103569	0.854222	3.29001	84
	GOTERM_BP_FAT	GO:0030808~regulation of nucleotide biosynthetic process	9	2.91262	0.000539575	ENSG00000135312, ENSG00000136160, ENSG00000215644, ENSG00000004948, ENSG00000141433, ENSG00000069696, ENSG00000185149, ENSG00000198822, ENSG00000184845	229	110	13528	4.83335	0.574452	0.0107566	0.898545	3.26795	85
	GOTERM_BP_FAT	GO:0030802~regulation of cyclic nucleotide biosynthetic process	9	2.91262	0.000539575	ENSG00000135312, ENSG00000136160, ENSG00000215644, ENSG00000004948, ENSG00000141433, ENSG00000069696, ENSG00000185149, ENSG00000198822, ENSG00000184845	229	110	13528	4.83335	0.574452	0.0107566	0.898545	3.26795	86
	GOTERM_BP_FAT	GO:0050877~neurological system process	37	11.9741	0.000547484	ENSG00000135312, ENSG00000091010, ENSG00000144191, ENSG00000089250, ENSG00000145864, ENSG00000156113, ENSG00000188620, ENSG00000182256, ENSG00000184845, ENSG00000185666, ENSG00000151834, ENSG00000139910, ENSG00000169862, ENSG00000134438, ENSG00000165970, ENSG00000111262, ENSG00000165995, ENSG00000159248, ENSG00000077943, ENSG00000205927, ENSG00000138083, ENSG00000058335, ENSG00000141837, ENSG0000…	229	1210	13528	1.8064	0.579749	0.0107778	0.911659	3.26163	87
	GOTERM_BP_FAT	GO:0030799~regulation of cyclic nucleotide metabolic process	9	2.91262	0.000645525	ENSG00000135312, ENSG00000136160, ENSG00000215644, ENSG00000004948, ENSG00000141433, ENSG00000069696, ENSG00000185149, ENSG00000198822, ENSG00000184845	229	113	13528	4.70503	0.640196	0.0125404	1.07409	3.19009	88
	GOTERM_BP_FAT	GO:0048663~neuron fate commitment	6	1.94175	0.000665995	ENSG00000125820, ENSG00000205927, ENSG00000163623, ENSG00000168267, ENSG00000184221, ENSG00000136352	229	42	13528	8.43918	0.651676	0.0127789	1.10797	3.17653	89
	GOTERM_BP_FAT	GO:0021515~cell differentiation in spinal cord	5	1.61812	0.000752609	ENSG00000125820, ENSG00000205927, ENSG00000163623, ENSG00000139915, ENSG00000141837	229	25	13528	11.8148	0.696334	0.0142568	1.25121	3.12343	90
	GOTERM_BP_FAT	GO:0006140~regulation of nucleotide metabolic process	9	2.91262	0.000767665	ENSG00000135312, ENSG00000136160, ENSG00000215644, ENSG00000004948, ENSG00000141433, ENSG00000069696, ENSG00000185149, ENSG00000198822, ENSG00000184845	229	116	13528	4.58335	0.703492	0.0143682	1.27609	3.11483	91
	GOTERM_BP_FAT	GO:0016337~cell-cell adhesion	14	4.53074	0.000828607	ENSG00000138650, ENSG00000136099, ENSG00000140937, ENSG00000118946, ENSG00000077943, ENSG00000157766, ENSG00000174059, ENSG00000162706, ENSG00000150275, ENSG00000169862, ENSG00000130287, ENSG00000180318, ENSG00000158258, ENSG00000113211	229	276	13528	2.99652	0.730781	0.0153194	1.37674	3.08165	92
	GOTERM_BP_FAT	GO:0051094~positive regulation of developmental process	14	4.53074	0.000882088	ENSG00000188730, ENSG00000157168, ENSG00000183072, ENSG00000163623, ENSG00000140538, ENSG00000151615, ENSG00000109132, ENSG00000153162, ENSG00000173157, ENSG00000162992, ENSG00000089225, ENSG00000125820, ENSG00000136574, ENSG00000176697	229	278	13528	2.97496	0.752653	0.0161125	1.46498	3.05449	93
	GOTERM_BP_FAT	GO:0035050~embryonic heart tube development	4	1.2945	0.000928899	ENSG00000183072, ENSG00000180053, ENSG00000136574, ENSG00000164532	229	12	13528	19.6914	0.770334	0.0167674	1.54216	3.03203	94
	GOTERM_BP_FAT	GO:0042692~muscle cell differentiation	9	2.91262	0.00101202	ENSG00000157168, ENSG00000089225, ENSG00000089250, ENSG00000183072, ENSG00000131018, ENSG00000180053, ENSG00000070748, ENSG00000165995, ENSG00000070193	229	121	13528	4.39395	0.798677	0.0180492	1.67907	2.99481	95
	GOTERM_BP_FAT	GO:0015672~monovalent inorganic cation transport	15	4.85437	0.00101278	ENSG00000069431, ENSG00000006071, ENSG00000164794, ENSG00000184611, ENSG00000156113, ENSG00000162989, ENSG00000183960, ENSG00000177272, ENSG00000184261, ENSG00000185774, ENSG00000185760, ENSG00000111262, ENSG00000169427, ENSG00000157542, ENSG00000129244	229	318	13528	2.78652	0.798918	0.0178615	1.68031	2.99449	96
	GOTERM_BP_FAT	GO:0035051~cardiac cell differentiation	5	1.61812	0.00117091	ENSG00000157168, ENSG00000089225, ENSG00000141052, ENSG00000183072, ENSG00000180053	229	28	13528	10.549	0.843489	0.0203961	1.94025	2.93148	97
	GOTERM_BP_FAT	GO:0001822~kidney development	8	2.589	0.00117818	ENSG00000077943, ENSG00000075891, ENSG00000168621, ENSG00000170577, ENSG00000132130, ENSG00000176887, ENSG00000184937, ENSG00000176697	229	96	13528	4.92285	0.845282	0.0202983	1.95219	2.92879	98
	GOTERM_BP_FAT	GO:0045761~regulation of adenylate cyclase activity	8	2.589	0.00117818	ENSG00000136160, ENSG00000215644, ENSG00000004948, ENSG00000141433, ENSG00000069696, ENSG00000185149, ENSG00000198822, ENSG00000184845	229	96	13528	4.92285	0.845282	0.0202983	1.95219	2.92879	99
	GOTERM_BP_FAT	GO:0006811~ion transport	26	8.41424	0.00121639	ENSG00000006116, ENSG00000144191, ENSG00000145864, ENSG00000156113, ENSG00000182256, ENSG00000167614, ENSG00000177272, ENSG00000183960, ENSG00000185774, ENSG00000151834, ENSG00000111262, ENSG00000165995, ENSG00000069431, ENSG00000006071, ENSG00000164794, ENSG00000184611, ENSG00000162989, ENSG00000141837, ENSG00000184261, ENSG00000185760, ENSG00000119946, ENSG00000169427, ENSG00000198785, ENSG0000…	229	768	13528	1.99991	0.854375	0.0207248	2.01491	2.91493	100
	GOTERM_BP_FAT	GO:0006937~regulation of muscle contraction	7	2.26537	0.0013268	ENSG00000141052, ENSG00000133019, ENSG00000089250, ENSG00000183072, ENSG00000169836, ENSG00000156113, ENSG00000102755	229	72	13528	5.74333	0.877753	0.0223456	2.19588	2.8772	101
	GOTERM_BP_FAT	GO:0031279~regulation of cyclase activity	8	2.589	0.00141038	ENSG00000136160, ENSG00000215644, ENSG00000004948, ENSG00000141433, ENSG00000069696, ENSG00000185149, ENSG00000198822, ENSG00000184845	229	99	13528	4.77368	0.892924	0.023488	2.33269	2.85066	102
	GOTERM_BP_FAT	GO:0016202~regulation of striated muscle tissue development	6	1.94175	0.00148738	ENSG00000157168, ENSG00000089225, ENSG00000141052, ENSG00000183072, ENSG00000135111, ENSG00000136574	229	50	13528	7.08891	0.905228	0.0244979	2.45856	2.82758	103
	GOTERM_BP_FAT	GO:0001763~morphogenesis of a branching structure	7	2.26537	0.00152997	ENSG00000135333, ENSG00000075891, ENSG00000169862, ENSG00000135111, ENSG00000102755, ENSG00000070193, ENSG00000164532	229	74	13528	5.5881	0.911415	0.0249318	2.52811	2.81532	104
	GOTERM_BP_FAT	GO:0051339~regulation of lyase activity	8	2.589	0.00158404	ENSG00000136160, ENSG00000215644, ENSG00000004948, ENSG00000141433, ENSG00000069696, ENSG00000185149, ENSG00000198822, ENSG00000184845	229	101	13528	4.67915	0.918693	0.0255395	2.61634	2.80023	105
	GOTERM_BP_FAT	GO:0048634~regulation of muscle development	6	1.94175	0.00162676	ENSG00000157168, ENSG00000089225, ENSG00000141052, ENSG00000183072, ENSG00000135111, ENSG00000136574	229	51	13528	6.94991	0.924019	0.0259558	2.68602	2.78868	106
	GOTERM_BP_FAT	GO:0060429~epithelium development	12	3.8835	0.00163828	ENSG00000136099, ENSG00000182175, ENSG00000164458, ENSG00000089225, ENSG00000075891, ENSG00000180053, ENSG00000180318, ENSG00000184937, ENSG00000131668, ENSG00000136352, ENSG00000169856, ENSG00000006377	229	227	13528	3.12287	0.925393	0.0258767	2.70478	2.78561	107
	GOTERM_BP_FAT	GO:0010001~glial cell differentiation	6	1.94175	0.00193397	ENSG00000125820, ENSG00000205927, ENSG00000163623, ENSG00000176887, ENSG00000184845, ENSG00000136352	229	53	13528	6.68765	0.95332	0.0301797	3.18559	2.71355	108
	GOTERM_BP_FAT	GO:0008344~adult locomotory behavior	6	1.94175	0.00210254	ENSG00000069696, ENSG00000168621, ENSG00000070748, ENSG00000156113, ENSG00000141837, ENSG00000184845	229	54	13528	6.5638	0.964272	0.0324502	3.45868	2.67726	109
	GOTERM_BP_FAT	GO:0051952~regulation of amine transport	5	1.61812	0.00219111	ENSG00000135312, ENSG00000069696, ENSG00000168621, ENSG00000141837, ENSG00000184845	229	33	13528	8.95064	0.968955	0.0334695	3.60187	2.65934	110
	GOTERM_BP_FAT	GO:0043010~camera-type eye development	8	2.589	0.00220635	ENSG00000151615, ENSG00000162992, ENSG00000182968, ENSG00000075891, ENSG00000134438, ENSG00000138083, ENSG00000168267, ENSG00000184937	229	107	13528	4.41677	0.969697	0.033377	3.6265	2.65633	111
	GOTERM_BP_FAT	GO:0001655~urogenital system development	8	2.589	0.00258091	ENSG00000077943, ENSG00000075891, ENSG00000168621, ENSG00000170577, ENSG00000132130, ENSG00000176887, ENSG00000184937, ENSG00000176697	229	110	13528	4.29631	0.983275	0.0385716	4.22973	2.58823	112
	GOTERM_BP_FAT	GO:0006812~cation transport	20	6.47249	0.00261799	ENSG00000006116, ENSG00000069431, ENSG00000006071, ENSG00000164794, ENSG00000184611, ENSG00000162989, ENSG00000156113, ENSG00000141837, ENSG00000167614, ENSG00000183960, ENSG00000177272, ENSG00000184261, ENSG00000185774, ENSG00000185760, ENSG00000198785, ENSG00000165995, ENSG00000111262, ENSG00000169427, ENSG00000157542, ENSG00000129244	229	553	13528	2.1365	0.984231	0.0387503	4.28925	2.58203	113
	GOTERM_BP_FAT	GO:0031018~endocrine pancreas development	4	1.2945	0.00269794	ENSG00000162992, ENSG00000125820, ENSG00000163623, ENSG00000169856	229	17	13528	13.8998	0.98611	0.0395423	4.41747	2.56897	114
	GOTERM_BP_FAT	GO:0016358~dendrite development	5	1.61812	0.002731	ENSG00000153266, ENSG00000070748, ENSG00000141837, ENSG00000198785, ENSG00000176697	229	35	13528	8.43918	0.98682	0.0396512	4.47045	2.56368	115
	GOTERM_BP_FAT	GO:0051940~regulation of catecholamine uptake during transmission of nerve impulse	3	0.970874	0.00273496	ENSG00000069696, ENSG00000168621, ENSG00000184845	229	5	13528	35.4445	0.986903	0.0393473	4.4768	2.56305	116
	GOTERM_BP_FAT	GO:0051584~regulation of dopamine uptake	3	0.970874	0.00273496	ENSG00000069696, ENSG00000168621, ENSG00000184845	229	5	13528	35.4445	0.986903	0.0393473	4.4768	2.56305	117
	GOTERM_BP_FAT	GO:0001501~skeletal system development	14	4.53074	0.00296729	ENSG00000140937, ENSG00000152785, ENSG00000163064, ENSG00000157766, ENSG00000135111, ENSG00000054938, ENSG00000153162, ENSG00000197757, ENSG00000120549, ENSG00000170577, ENSG00000116132, ENSG00000180318, ENSG00000185559, ENSG00000006377	229	319	13528	2.5926	0.990943	0.0422398	4.84829	2.52764	118
	GOTERM_BP_FAT	GO:0043069~negative regulation of programmed cell death	15	4.85437	0.00310848	ENSG00000157168, ENSG00000183072, ENSG00000180053, ENSG00000141837, ENSG00000135111, ENSG00000176194, ENSG00000183960, ENSG00000125533, ENSG00000136160, ENSG00000173157, ENSG00000162992, ENSG00000075891, ENSG00000168621, ENSG00000176697, ENSG00000135472	229	359	13528	2.46828	0.992762	0.0438147	5.07337	2.50745	119
	GOTERM_BP_FAT	GO:0060548~negative regulation of cell death	15	4.85437	0.00321421	ENSG00000157168, ENSG00000183072, ENSG00000180053, ENSG00000141837, ENSG00000135111, ENSG00000176194, ENSG00000183960, ENSG00000125533, ENSG00000136160, ENSG00000173157, ENSG00000162992, ENSG00000075891, ENSG00000168621, ENSG00000176697, ENSG00000135472	229	360	13528	2.46143	0.993881	0.0448745	5.2416	2.49293	120
	GOTERM_BP_FAT	GO:0035113~embryonic appendage morphogenesis	7	2.26537	0.00348158	ENSG00000089225, ENSG00000163064, ENSG00000138829, ENSG00000116132, ENSG00000135111, ENSG00000180318, ENSG00000006377	229	87	13528	4.7531	0.995998	0.048099	5.66577	2.45822	121
	GOTERM_BP_FAT	GO:0030326~embryonic limb morphogenesis	7	2.26537	0.00348158	ENSG00000089225, ENSG00000163064, ENSG00000138829, ENSG00000116132, ENSG00000135111, ENSG00000180318, ENSG00000006377	229	87	13528	4.7531	0.995998	0.048099	5.66577	2.45822	122
	GOTERM_BP_FAT	GO:0050808~synapse organization	6	1.94175	0.00359676	ENSG00000070748, ENSG00000163531, ENSG00000141837, ENSG00000165995, ENSG00000184845, ENSG00000113211	229	61	13528	5.81058	0.996667	0.0492245	5.84795	2.44409	123
	GOTERM_BP_FAT	GO:0051146~striated muscle cell differentiation	7	2.26537	0.0036849	ENSG00000157168, ENSG00000089225, ENSG00000089250, ENSG00000183072, ENSG00000180053, ENSG00000070748, ENSG00000165995	229	88	13528	4.69909	0.997103	0.0499712	5.98714	2.43357	124
	GOTERM_BP_FAT	GO:0006940~regulation of smooth muscle contraction	5	1.61812	0.00370153	ENSG00000141052, ENSG00000133019, ENSG00000169836, ENSG00000156113, ENSG00000102755	229	38	13528	7.77293	0.997178	0.0497659	6.01338	2.43162	125
	GOTERM_BP_FAT	GO:0042596~fear response	4	1.2945	0.00375032	ENSG00000069696, ENSG00000184845, ENSG00000176697, ENSG00000181195	229	19	13528	12.4367	0.997389	0.0499828	6.09032	2.42593	126
	GOTERM_BP_FAT	GO:0048536~spleen development	4	1.2945	0.00375032	ENSG00000183072, ENSG00000070193, ENSG00000131668, ENSG00000169856	229	19	13528	12.4367	0.997389	0.0499828	6.09032	2.42593	127
	GOTERM_BP_FAT	GO:0042220~response to cocaine	4	1.2945	0.00375032	ENSG00000135312, ENSG00000069696, ENSG00000169836, ENSG00000184845	229	19	13528	12.4367	0.997389	0.0499828	6.09032	2.42593	128
	GOTERM_BP_FAT	GO:0014073~response to tropane	4	1.2945	0.00375032	ENSG00000135312, ENSG00000069696, ENSG00000169836, ENSG00000184845	229	19	13528	12.4367	0.997389	0.0499828	6.09032	2.42593	129
	GOTERM_BP_FAT	GO:0006350~transcription	52	16.8285	0.00381787	ENSG00000162761, ENSG00000132130, ENSG00000197757, ENSG00000182968, ENSG00000184937, ENSG00000131668, ENSG00000136352, ENSG00000164107, ENSG00000141052, ENSG00000196109, ENSG00000205927, ENSG00000073861, ENSG00000169856, ENSG00000162992, ENSG00000089225, ENSG00000075891, ENSG00000184221, ENSG00000196345, ENSG00000164458, ENSG00000151514, ENSG00000130751, ENSG00000178860, ENSG00000188620, ENSG0000…	229	2101	13528	1.46209	0.997654	0.0504378	6.19674	2.41818	130
	GOTERM_BP_FAT	GO:0051580~regulation of neurotransmitter uptake	3	0.970874	0.00405693	ENSG00000069696, ENSG00000168621, ENSG00000184845	229	6	13528	29.5371	0.998396	0.0530751	6.5725	2.3918	131
	GOTERM_BP_FAT	GO:0021510~spinal cord development	5	1.61812	0.00407089	ENSG00000125820, ENSG00000205927, ENSG00000163623, ENSG00000139915, ENSG00000141837	229	39	13528	7.57362	0.998431	0.0528177	6.5944	2.39031	132
	GOTERM_BP_FAT	GO:0007214~gamma-aminobutyric acid signaling pathway	4	1.2945	0.0043578	ENSG00000151834, ENSG00000145864, ENSG00000141837, ENSG00000182256	229	20	13528	11.8148	0.999006	0.0559841	7.04339	2.36073	133
	GOTERM_BP_FAT	GO:0021953~central nervous system neuron differentiation	5	1.61812	0.00446439	ENSG00000162761, ENSG00000182968, ENSG00000187323, ENSG00000141837, ENSG00000184845	229	40	13528	7.38428	0.999161	0.0568565	7.20967	2.35024	134
	GOTERM_BP_FAT	GO:0042063~gliogenesis	6	1.94175	0.00473053	ENSG00000125820, ENSG00000205927, ENSG00000163623, ENSG00000176887, ENSG00000184845, ENSG00000136352	229	65	13528	5.45301	0.99945	0.0596717	7.62364	2.32509	135
	GOTERM_BP_FAT	GO:0021537~telencephalon development	6	1.94175	0.00473053	ENSG00000162761, ENSG00000151514, ENSG00000099617, ENSG00000138083, ENSG00000184845, ENSG00000136352	229	65	13528	5.45301	0.99945	0.0596717	7.62364	2.32509	136
	GOTERM_BP_FAT	GO:0046903~secretion	13	4.20712	0.0049836	ENSG00000120937, ENSG00000134207, ENSG00000145087, ENSG00000156113, ENSG00000141837, ENSG00000135111, ENSG00000070031, ENSG00000185666, ENSG00000162992, ENSG00000215644, ENSG00000163618, ENSG00000069696, ENSG00000176697	229	300	13528	2.55988	0.999632	0.0622753	8.01568	2.30246	137
	GOTERM_BP_FAT	GO:0007628~adult walking behavior	4	1.2945	0.00574291	ENSG00000070748, ENSG00000156113, ENSG00000141837, ENSG00000184845	229	22	13528	10.7408	0.99989	0.0708881	9.18257	2.24087	138
	GOTERM_BP_FAT	GO:0035270~endocrine system development	6	1.94175	0.00609766	ENSG00000162992, ENSG00000125820, ENSG00000183072, ENSG00000163623, ENSG00000136352, ENSG00000169856	229	69	13528	5.13689	0.999938	0.0745333	9.72295	2.21484	139
	GOTERM_BP_FAT	GO:0055007~cardiac muscle cell differentiation	4	1.2945	0.00652321	ENSG00000157168, ENSG00000089225, ENSG00000183072, ENSG00000180053	229	23	13528	10.2738	0.999968	0.0789333	10.3672	2.18554	140
	GOTERM_BP_FAT	GO:0007156~homophilic cell adhesion	8	2.589	0.00673606	ENSG00000162706, ENSG00000150275, ENSG00000136099, ENSG00000138650, ENSG00000140937, ENSG00000118946, ENSG00000158258, ENSG00000113211	229	131	13528	3.60759	0.999977	0.080795	10.6878	2.17159	141
	GOTERM_BP_FAT	GO:0042053~regulation of dopamine metabolic process	3	0.970874	0.00740619	ENSG00000069696, ENSG00000169836, ENSG00000184845	229	8	13528	22.1528	0.999992	0.0878352	11.6902	2.13041	142
	GOTERM_BP_FAT	GO:0045892~negative regulation of transcription, DNA-dependent	14	4.53074	0.00744269	ENSG00000168875, ENSG00000183072, ENSG00000205927, ENSG00000130751, ENSG00000138083, ENSG00000135111, ENSG00000187140, ENSG00000111249, ENSG00000151615, ENSG00000075891, ENSG00000180318, ENSG00000184937, ENSG00000136352, ENSG00000164532	229	356	13528	2.32314	0.999993	0.0875967	11.7445	2.12827	143
	GOTERM_BP_FAT	GO:0048638~regulation of developmental growth	5	1.61812	0.00795187	ENSG00000143032, ENSG00000157168, ENSG00000089225, ENSG00000136574, ENSG00000140538	229	47	13528	6.28449	0.999997	0.0926404	12.4986	2.09953	144
	GOTERM_BP_FAT	GO:0051216~cartilage development	6	1.94175	0.00817	ENSG00000054938, ENSG00000153162, ENSG00000152785, ENSG00000116132, ENSG00000157766, ENSG00000180318	229	74	13528	4.7898	0.999998	0.0943764	12.8198	2.08778	145
	GOTERM_BP_FAT	GO:0051253~negative regulation of RNA metabolic process	14	4.53074	0.00849621	ENSG00000168875, ENSG00000183072, ENSG00000205927, ENSG00000130751, ENSG00000138083, ENSG00000135111, ENSG00000187140, ENSG00000111249, ENSG00000151615, ENSG00000075891, ENSG00000180318, ENSG00000184937, ENSG00000136352, ENSG00000164532	229	362	13528	2.28464	0.999999	0.0972643	13.2981	2.07077	146
	GOTERM_BP_FAT	GO:0051588~regulation of neurotransmitter transport	4	1.2945	0.00922864	ENSG00000069696, ENSG00000168621, ENSG00000141837, ENSG00000184845	229	26	13528	9.08834	1	0.104481	14.363	2.03486	147
	GOTERM_BP_FAT	GO:0042069~regulation of catecholamine metabolic process	3	0.970874	0.00941704	ENSG00000069696, ENSG00000169836, ENSG00000184845	229	9	13528	19.6914	1	0.105754	14.6349	2.02609	148
	GOTERM_BP_FAT	GO:0048706~embryonic skeletal system development	6	1.94175	0.00962394	ENSG00000197757, ENSG00000120549, ENSG00000170577, ENSG00000116132, ENSG00000180318, ENSG00000185559	229	77	13528	4.60319	1	0.107203	14.9326	2.01665	149
	GOTERM_BP_FAT	GO:0008284~positive regulation of cell proliferation	15	4.85437	0.0103738	ENSG00000118971, ENSG00000164458, ENSG00000157168, ENSG00000141052, ENSG00000183072, ENSG00000180053, ENSG00000132130, ENSG00000135111, ENSG00000111728, ENSG00000116132, ENSG00000037280, ENSG00000186790, ENSG00000102755, ENSG00000070193, ENSG00000006377	229	414	13528	2.14037	1	0.114302	16.0034	1.98406	150
	GOTERM_BP_FAT	GO:0014031~mesenchymal cell development	5	1.61812	0.0105758	ENSG00000136160, ENSG00000157168, ENSG00000168621, ENSG00000180318, ENSG00000164107	229	51	13528	5.79159	1	0.115605	16.2896	1.97569	151
	GOTERM_BP_FAT	GO:0048762~mesenchymal cell differentiation	5	1.61812	0.0105758	ENSG00000136160, ENSG00000157168, ENSG00000168621, ENSG00000180318, ENSG00000164107	229	51	13528	5.79159	1	0.115605	16.2896	1.97569	152
	GOTERM_BP_FAT	GO:0045596~negative regulation of cell differentiation	10	3.23625	0.011054	ENSG00000162761, ENSG00000109132, ENSG00000125820, ENSG00000183072, ENSG00000170577, ENSG00000131914, ENSG00000163623, ENSG00000135111, ENSG00000070193, ENSG00000176697	229	216	13528	2.73492	1	0.119712	16.9636	1.95648	153
	GOTERM_BP_FAT	GO:0060485~mesenchyme development	5	1.61812	0.0113091	ENSG00000136160, ENSG00000157168, ENSG00000168621, ENSG00000180318, ENSG00000164107	229	52	13528	5.68021	1	0.12149	17.3212	1.94657	154
	GOTERM_BP_FAT	GO:0055012~ventricular cardiac muscle cell differentiation	3	0.970874	0.0116414	ENSG00000157168, ENSG00000183072, ENSG00000180053	229	10	13528	17.7223	1	0.124013	17.7847	1.93399	155
	GOTERM_BP_FAT	GO:0032225~regulation of synaptic transmission, dopaminergic	3	0.970874	0.0116414	ENSG00000069696, ENSG00000168621, ENSG00000184845	229	10	13528	17.7223	1	0.124013	17.7847	1.93399	156
	GOTERM_BP_FAT	GO:0014821~phasic smooth muscle contraction	3	0.970874	0.0116414	ENSG00000136160, ENSG00000168621, ENSG00000184845	229	10	13528	17.7223	1	0.124013	17.7847	1.93399	157
	GOTERM_BP_FAT	GO:0042490~mechanoreceptor differentiation	4	1.2945	0.0124996	ENSG00000091010, ENSG00000156113, ENSG00000140538, ENSG00000176697	229	29	13528	8.14817	1	0.131699	18.9704	1.9031	158
	GOTERM_BP_FAT	GO:0006836~neurotransmitter transport	6	1.94175	0.0130469	ENSG00000185666, ENSG00000151834, ENSG00000122012, ENSG00000101438, ENSG00000141837, ENSG00000165970	229	83	13528	4.27043	1	0.13619	19.7181	1.88449	159
	GOTERM_BP_FAT	GO:0045934~negative regulation of nucleobase, nucleoside, nucleotide and nucleic acid metabolic process	17	5.50162	0.013234	ENSG00000135312, ENSG00000168875, ENSG00000157168, ENSG00000183072, ENSG00000205927, ENSG00000138083, ENSG00000130751, ENSG00000135111, ENSG00000187140, ENSG00000111249, ENSG00000151615, ENSG00000075891, ENSG00000069696, ENSG00000180318, ENSG00000184937, ENSG00000164532, ENSG00000136352	229	512	13528	1.96145	1	0.137118	19.9723	1.87831	160
	GOTERM_BP_FAT	GO:0021549~cerebellum development	4	1.2945	0.0137188	ENSG00000162761, ENSG00000162992, ENSG00000141837, ENSG00000132130	229	30	13528	7.87656	1	0.140888	20.6274	1.86268	161
	GOTERM_BP_FAT	GO:0007169~transmembrane receptor protein tyrosine kinase signaling pathway	10	3.23625	0.0137632	ENSG00000135333, ENSG00000186895, ENSG00000157168, ENSG00000168546, ENSG00000141433, ENSG00000037280, ENSG00000141837, ENSG00000102755, ENSG00000070193, ENSG00000140538	229	224	13528	2.63724	1	0.14041	20.6871	1.86128	162
	GOTERM_BP_FAT	GO:0060043~regulation of cardiac muscle cell proliferation	3	0.970874	0.0140717	ENSG00000157168, ENSG00000089225, ENSG00000136574	229	11	13528	16.1112	1	0.142432	21.1009	1.85165	163
	GOTERM_BP_FAT	GO:0021871~forebrain regionalization	3	0.970874	0.0140717	ENSG00000138083, ENSG00000132130, ENSG00000136352	229	11	13528	16.1112	1	0.142432	21.1009	1.85165	164
	GOTERM_BP_FAT	GO:0055024~regulation of cardiac muscle tissue development	3	0.970874	0.0140717	ENSG00000157168, ENSG00000089225, ENSG00000136574	229	11	13528	16.1112	1	0.142432	21.1009	1.85165	165
	GOTERM_BP_FAT	GO:0055021~regulation of cardiac muscle growth	3	0.970874	0.0140717	ENSG00000157168, ENSG00000089225, ENSG00000136574	229	11	13528	16.1112	1	0.142432	21.1009	1.85165	166
	GOTERM_BP_FAT	GO:0031327~negative regulation of cellular biosynthetic process	18	5.82524	0.0141182	ENSG00000135312, ENSG00000168875, ENSG00000157168, ENSG00000183072, ENSG00000205927, ENSG00000138083, ENSG00000130751, ENSG00000141837, ENSG00000135111, ENSG00000187140, ENSG00000111249, ENSG00000151615, ENSG00000075891, ENSG00000069696, ENSG00000180318, ENSG00000184937, ENSG00000136352, ENSG00000164532	229	561	13528	1.89543	1	0.141972	21.1631	1.85022	167
	GOTERM_BP_FAT	GO:0051172~negative regulation of nitrogen compound metabolic process	17	5.50162	0.0147783	ENSG00000135312, ENSG00000168875, ENSG00000157168, ENSG00000183072, ENSG00000205927, ENSG00000138083, ENSG00000130751, ENSG00000135111, ENSG00000187140, ENSG00000111249, ENSG00000151615, ENSG00000075891, ENSG00000069696, ENSG00000180318, ENSG00000184937, ENSG00000164532, ENSG00000136352	229	519	13528	1.93499	1	0.147215	22.0412	1.83038	168
	GOTERM_BP_FAT	GO:0007155~cell adhesion	21	6.79612	0.0148019	ENSG00000138650, ENSG00000136099, ENSG00000140937, ENSG00000118946, ENSG00000077943, ENSG00000157766, ENSG00000011201, ENSG00000174059, ENSG00000114948, ENSG00000152377, ENSG00000167614, ENSG00000162706, ENSG00000150275, ENSG00000165973, ENSG00000169862, ENSG00000183090, ENSG00000130287, ENSG00000163531, ENSG00000180318, ENSG00000158258, ENSG00000113211	229	700	13528	1.77223	1	0.14652	22.0725	1.82968	169
	GOTERM_BP_FAT	GO:0022610~biological adhesion	21	6.79612	0.0150119	ENSG00000138650, ENSG00000136099, ENSG00000140937, ENSG00000118946, ENSG00000077943, ENSG00000157766, ENSG00000011201, ENSG00000174059, ENSG00000114948, ENSG00000152377, ENSG00000167614, ENSG00000162706, ENSG00000150275, ENSG00000165973, ENSG00000169862, ENSG00000183090, ENSG00000130287, ENSG00000163531, ENSG00000180318, ENSG00000158258, ENSG00000113211	229	701	13528	1.7697	1	0.147538	22.3498	1.82357	170
	GOTERM_BP_FAT	GO:0030534~adult behavior	6	1.94175	0.0150323	ENSG00000069696, ENSG00000168621, ENSG00000070748, ENSG00000156113, ENSG00000141837, ENSG00000184845	229	86	13528	4.12146	1	0.146822	22.3767	1.82297	171
	GOTERM_BP_FAT	GO:0048870~cell motility	12	3.8835	0.0151235	ENSG00000143032, ENSG00000109132, ENSG00000136160, ENSG00000182968, ENSG00000159409, ENSG00000168621, ENSG00000187323, ENSG00000134516, ENSG00000102755, ENSG00000174059, ENSG00000184845, ENSG00000136352	229	307	13528	2.30909	1	0.146753	22.4968	1.82035	172
	GOTERM_BP_FAT	GO:0051674~localization of cell	12	3.8835	0.0151235	ENSG00000143032, ENSG00000109132, ENSG00000136160, ENSG00000182968, ENSG00000159409, ENSG00000168621, ENSG00000187323, ENSG00000134516, ENSG00000102755, ENSG00000174059, ENSG00000184845, ENSG00000136352	229	307	13528	2.30909	1	0.146753	22.4968	1.82035	173
	GOTERM_BP_FAT	GO:0010552~positive regulation of specific transcription from RNA polymerase II promoter	5	1.61812	0.0154645	ENSG00000089225, ENSG00000141052, ENSG00000074964, ENSG00000168621, ENSG00000183072	229	57	13528	5.18195	1	0.148922	22.9443	1.81067	174
	GOTERM_BP_FAT	GO:0043193~positive regulation of gene-specific transcription	6	1.94175	0.0157366	ENSG00000089225, ENSG00000141052, ENSG00000074964, ENSG00000168621, ENSG00000183072, ENSG00000136574	229	87	13528	4.07409	1	0.150448	23.2998	1.80309	175
	GOTERM_BP_FAT	GO:0009880~embryonic pattern specification	4	1.2945	0.0163536	ENSG00000164458, ENSG00000135111, ENSG00000132130, ENSG00000070193	229	32	13528	7.38428	1	0.154983	24.0999	1.78639	176
	GOTERM_BP_FAT	GO:0051153~regulation of striated muscle cell differentiation	4	1.2945	0.0163536	ENSG00000157168, ENSG00000141052, ENSG00000183072, ENSG00000135111	229	32	13528	7.38428	1	0.154983	24.0999	1.78639	177
	GOTERM_BP_FAT	GO:0032350~regulation of hormone metabolic process	3	0.970874	0.0167002	ENSG00000153162, ENSG00000156113, ENSG00000141837	229	12	13528	14.7686	1	0.15709	24.5459	1.77728	178
	GOTERM_BP_FAT	GO:0060420~regulation of heart growth	3	0.970874	0.0167002	ENSG00000157168, ENSG00000089225, ENSG00000136574	229	12	13528	14.7686	1	0.15709	24.5459	1.77728	179
	GOTERM_BP_FAT	GO:0043066~negative regulation of apoptosis	13	4.20712	0.0170528	ENSG00000157168, ENSG00000183072, ENSG00000180053, ENSG00000141837, ENSG00000135111, ENSG00000183960, ENSG00000176194, ENSG00000136160, ENSG00000173157, ENSG00000162992, ENSG00000168621, ENSG00000176697, ENSG00000135472	229	354	13528	2.16939	1	0.159218	24.9971	1.7682	180
	GOTERM_BP_FAT	GO:0009890~negative regulation of biosynthetic process	18	5.82524	0.0171715	ENSG00000135312, ENSG00000168875, ENSG00000157168, ENSG00000183072, ENSG00000205927, ENSG00000138083, ENSG00000130751, ENSG00000141837, ENSG00000135111, ENSG00000187140, ENSG00000111249, ENSG00000151615, ENSG00000075891, ENSG00000069696, ENSG00000180318, ENSG00000184937, ENSG00000136352, ENSG00000164532	229	573	13528	1.85574	1	0.159313	25.1485	1.76519	181
	GOTERM_BP_FAT	GO:0007166~cell surface receptor linked signal transduction	44	14.2395	0.0176089	ENSG00000135312, ENSG00000135333, ENSG00000156395, ENSG00000115306, ENSG00000185149, ENSG00000145864, ENSG00000144227, ENSG00000163623, ENSG00000182256, ENSG00000184845, ENSG00000140538, ENSG00000151892, ENSG00000153162, ENSG00000173302, ENSG00000136160, ENSG00000151834, ENSG00000125820, ENSG00000037280, ENSG00000155011, ENSG00000120907, ENSG00000151025, ENSG00000186895, ENSG00000157168, ENSG0000…	229	1856	13528	1.40047	1	0.162116	25.7036	1.75427	182
	GOTERM_BP_FAT	GO:0014033~neural crest cell differentiation	4	1.2945	0.0177699	ENSG00000136160, ENSG00000157168, ENSG00000168621, ENSG00000164107	229	33	13528	7.16051	1	0.162548	25.9069	1.75032	183
	GOTERM_BP_FAT	GO:0014032~neural crest cell development	4	1.2945	0.0177699	ENSG00000136160, ENSG00000157168, ENSG00000168621, ENSG00000164107	229	33	13528	7.16051	1	0.162548	25.9069	1.75032	184
	GOTERM_BP_FAT	GO:0009953~dorsal/ventral pattern formation	5	1.61812	0.0183636	ENSG00000163064, ENSG00000163623, ENSG00000132130, ENSG00000136352, ENSG00000164532	229	60	13528	4.92285	1	0.166595	26.6524	1.73604	185
	GOTERM_BP_FAT	GO:0016477~cell migration	11	3.55987	0.0188413	ENSG00000143032, ENSG00000109132, ENSG00000136160, ENSG00000182968, ENSG00000168621, ENSG00000187323, ENSG00000134516, ENSG00000102755, ENSG00000174059, ENSG00000184845, ENSG00000136352	229	276	13528	2.35441	1	0.169615	27.247	1.72489	186
	GOTERM_BP_FAT	GO:0001759~induction of an organ	3	0.970874	0.0195198	ENSG00000186895, ENSG00000168621, ENSG00000070193	229	13	13528	13.6325	1	0.174234	28.0838	1.70953	187
	GOTERM_BP_FAT	GO:0021533~cell differentiation in hindbrain	3	0.970874	0.0195198	ENSG00000109132, ENSG00000141837, ENSG00000132130	229	13	13528	13.6325	1	0.174234	28.0838	1.70953	188
	GOTERM_BP_FAT	GO:0033238~regulation of cellular amine metabolic process	3	0.970874	0.0195198	ENSG00000069696, ENSG00000169836, ENSG00000184845	229	13	13528	13.6325	1	0.174234	28.0838	1.70953	189
	GOTERM_BP_FAT	GO:0021522~spinal cord motor neuron differentiation	3	0.970874	0.0195198	ENSG00000163623, ENSG00000139915, ENSG00000141837	229	13	13528	13.6325	1	0.174234	28.0838	1.70953	190
	GOTERM_BP_FAT	GO:0001657~ureteric bud development	4	1.2945	0.0208013	ENSG00000075891, ENSG00000168621, ENSG00000132130, ENSG00000176697	229	35	13528	6.75134	1	0.183641	29.6397	1.68191	191
	GOTERM_BP_FAT	GO:0022037~metencephalon development	4	1.2945	0.0208013	ENSG00000162761, ENSG00000162992, ENSG00000141837, ENSG00000132130	229	35	13528	6.75134	1	0.183641	29.6397	1.68191	192
	GOTERM_BP_FAT	GO:0010551~regulation of specific transcription from RNA polymerase II promoter	6	1.94175	0.0212882	ENSG00000089225, ENSG00000141052, ENSG00000074964, ENSG00000168621, ENSG00000183072, ENSG00000163623	229	94	13528	3.7707	1	0.186527	30.2225	1.67186	193
	GOTERM_BP_FAT	GO:0051046~regulation of secretion	9	2.91262	0.0213462	ENSG00000176194, ENSG00000135312, ENSG00000162992, ENSG00000157168, ENSG00000069696, ENSG00000168621, ENSG00000152932, ENSG00000163623, ENSG00000141837	229	202	13528	2.63202	1	0.185975	30.2917	1.67068	194
	GOTERM_BP_FAT	GO:0048565~gut development	4	1.2945	0.0224166	ENSG00000136160, ENSG00000180053, ENSG00000070193, ENSG00000136574	229	36	13528	6.5638	1	0.193383	31.5558	1.64943	195
	GOTERM_BP_FAT	GO:0045471~response to ethanol	5	1.61812	0.0227227	ENSG00000135312, ENSG00000118971, ENSG00000069696, ENSG00000198785, ENSG00000136352	229	64	13528	4.61517	1	0.19473	31.9133	1.64354	196
	GOTERM_BP_FAT	GO:0001764~neuron migration	5	1.61812	0.0227227	ENSG00000143032, ENSG00000109132, ENSG00000182968, ENSG00000187323, ENSG00000136352	229	64	13528	4.61517	1	0.19473	31.9133	1.64354	197
	GOTERM_BP_FAT	GO:0001568~blood vessel development	10	3.23625	0.0231275	ENSG00000164458, ENSG00000141052, ENSG00000183072, ENSG00000116132, ENSG00000135111, ENSG00000102755, ENSG00000184937, ENSG00000070193, ENSG00000164532, ENSG00000164107	229	245	13528	2.41119	1	0.19682	32.3835	1.63587	198
	GOTERM_BP_FAT	GO:0010629~negative regulation of gene expression	16	5.17799	0.0237039	ENSG00000168875, ENSG00000157168, ENSG00000183072, ENSG00000205927, ENSG00000138083, ENSG00000130751, ENSG00000135111, ENSG00000187140, ENSG00000111249, ENSG00000151615, ENSG00000075891, ENSG00000131914, ENSG00000180318, ENSG00000184937, ENSG00000164532, ENSG00000136352	229	504	13528	1.87537	1	0.200192	33.0476	1.62518	199
	GOTERM_BP_FAT	GO:0016481~negative regulation of transcription	15	4.85437	0.0237044	ENSG00000168875, ENSG00000157168, ENSG00000183072, ENSG00000205927, ENSG00000130751, ENSG00000138083, ENSG00000135111, ENSG00000187140, ENSG00000111249, ENSG00000151615, ENSG00000075891, ENSG00000180318, ENSG00000184937, ENSG00000136352, ENSG00000164532	229	459	13528	1.93053	1	0.19915	33.0482	1.62517	200
	GOTERM_BP_FAT	GO:0048754~branching morphogenesis of a tube	5	1.61812	0.0239025	ENSG00000075891, ENSG00000135111, ENSG00000102755, ENSG00000070193, ENSG00000164532	229	65	13528	4.54417	1	0.199612	33.275	1.62156	201
	GOTERM_BP_FAT	GO:0021536~diencephalon development	4	1.2945	0.0240985	ENSG00000180053, ENSG00000134438, ENSG00000138083, ENSG00000136352	229	37	13528	6.3864	1	0.200052	33.4987	1.61801	202
	GOTERM_BP_FAT	GO:0032940~secretion by cell	9	2.91262	0.0241472	ENSG00000185666, ENSG00000162992, ENSG00000215644, ENSG00000163618, ENSG00000134207, ENSG00000145087, ENSG00000141837, ENSG00000135111, ENSG00000176697	229	207	13528	2.56845	1	0.199389	33.5542	1.61713	203
	GOTERM_BP_FAT	GO:0010648~negative regulation of cell communication	10	3.23625	0.0248649	ENSG00000176194, ENSG00000135312, ENSG00000188730, ENSG00000138083, ENSG00000155011, ENSG00000186479, ENSG00000184845, ENSG00000163873, ENSG00000131668, ENSG00000169856	229	248	13528	2.38203	1	0.203688	34.3667	1.60441	204
	GOTERM_BP_FAT	GO:0001662~behavioral fear response	3	0.970874	0.0257036	ENSG00000069696, ENSG00000184845, ENSG00000181195	229	15	13528	11.8148	1	0.208804	35.3044	1.59001	205
	GOTERM_BP_FAT	GO:0031290~retinal ganglion cell axon guidance	3	0.970874	0.0257036	ENSG00000151615, ENSG00000091010, ENSG00000135333	229	15	13528	11.8148	1	0.208804	35.3044	1.59001	206
	GOTERM_BP_FAT	GO:0021517~ventral spinal cord development	3	0.970874	0.0257036	ENSG00000163623, ENSG00000139915, ENSG00000141837	229	15	13528	11.8148	1	0.208804	35.3044	1.59001	207
	GOTERM_BP_FAT	GO:0002209~behavioral defense response	3	0.970874	0.0257036	ENSG00000069696, ENSG00000184845, ENSG00000181195	229	15	13528	11.8148	1	0.208804	35.3044	1.59001	208
	GOTERM_BP_FAT	GO:0042391~regulation of membrane potential	7	2.26537	0.0259305	ENSG00000069696, ENSG00000205927, ENSG00000156113, ENSG00000141837, ENSG00000184845, ENSG00000163873, ENSG00000159248	229	134	13528	3.08597	1	0.209405	35.556	1.58619	209
	GOTERM_BP_FAT	GO:0032583~regulation of gene-specific transcription	7	2.26537	0.0259305	ENSG00000089225, ENSG00000141052, ENSG00000074964, ENSG00000168621, ENSG00000183072, ENSG00000163623, ENSG00000136574	229	134	13528	3.08597	1	0.209405	35.556	1.58619	210
	GOTERM_BP_FAT	GO:0001505~regulation of neurotransmitter levels	5	1.61812	0.0263719	ENSG00000185666, ENSG00000151834, ENSG00000089250, ENSG00000070748, ENSG00000141837	229	67	13528	4.40853	1	0.211545	36.0425	1.57886	211
	GOTERM_BP_FAT	GO:0001944~vasculature development	10	3.23625	0.026574	ENSG00000164458, ENSG00000141052, ENSG00000183072, ENSG00000116132, ENSG00000135111, ENSG00000102755, ENSG00000184937, ENSG00000070193, ENSG00000164532, ENSG00000164107	229	251	13528	2.35356	1	0.211946	36.2643	1.57554	212
	GOTERM_BP_FAT	GO:0048514~blood vessel morphogenesis	9	2.91262	0.0266819	ENSG00000164458, ENSG00000141052, ENSG00000183072, ENSG00000116132, ENSG00000102755, ENSG00000184937, ENSG00000070193, ENSG00000164532, ENSG00000164107	229	211	13528	2.51975	1	0.211671	36.3823	1.57378	213
	GOTERM_BP_FAT	GO:0051147~regulation of muscle cell differentiation	4	1.2945	0.0276614	ENSG00000157168, ENSG00000141052, ENSG00000183072, ENSG00000135111	229	39	13528	6.0589	1	0.217555	37.4446	1.55813	214
	GOTERM_BP_FAT	GO:0002009~morphogenesis of an epithelium	6	1.94175	0.0279823	ENSG00000136099, ENSG00000182175, ENSG00000164458, ENSG00000089225, ENSG00000075891, ENSG00000180318	229	101	13528	3.50936	1	0.218746	37.7889	1.55312	215
	GOTERM_BP_FAT	GO:0007631~feeding behavior	5	1.61812	0.0289888	ENSG00000135312, ENSG00000137252, ENSG00000184845, ENSG00000136352, ENSG00000176697	229	69	13528	4.28074	1	0.224671	38.8575	1.53777	216
	GOTERM_BP_FAT	GO:0009948~anterior/posterior axis specification	3	0.970874	0.0290542	ENSG00000164458, ENSG00000135111, ENSG00000132130	229	16	13528	11.0764	1	0.224047	38.9263	1.53679	217
	GOTERM_BP_FAT	GO:0007622~rhythmic behavior	3	0.970874	0.0290542	ENSG00000070748, ENSG00000156113, ENSG00000184845	229	16	13528	11.0764	1	0.224047	38.9263	1.53679	218
	GOTERM_BP_FAT	GO:0007507~heart development	9	2.91262	0.0293871	ENSG00000157168, ENSG00000089225, ENSG00000141052, ENSG00000183072, ENSG00000180053, ENSG00000135111, ENSG00000136574, ENSG00000164532, ENSG00000164107	229	215	13528	2.47287	1	0.225259	39.2755	1.53184	219
	GOTERM_BP_FAT	GO:0007601~visual perception	9	2.91262	0.0300904	ENSG00000150275, ENSG00000091010, ENSG00000144191, ENSG00000121207, ENSG00000075891, ENSG00000134438, ENSG00000138083, ENSG00000165995, ENSG00000159248	229	216	13528	2.46143	1	0.228967	40.0072	1.52157	220
	GOTERM_BP_FAT	GO:0050953~sensory perception of light stimulus	9	2.91262	0.0300904	ENSG00000150275, ENSG00000091010, ENSG00000144191, ENSG00000121207, ENSG00000075891, ENSG00000134438, ENSG00000138083, ENSG00000165995, ENSG00000159248	229	216	13528	2.46143	1	0.228967	40.0072	1.52157	221
	GOTERM_BP_FAT	GO:0007167~enzyme linked receptor protein signaling pathway	12	3.8835	0.0304822	ENSG00000153162, ENSG00000135333, ENSG00000186895, ENSG00000157168, ENSG00000115306, ENSG00000168546, ENSG00000141433, ENSG00000037280, ENSG00000141837, ENSG00000102755, ENSG00000070193, ENSG00000140538	229	342	13528	2.07278	1	0.230531	40.4112	1.51595	222
	GOTERM_BP_FAT	GO:0030198~extracellular matrix organization	6	1.94175	0.0312173	ENSG00000173157, ENSG00000173376, ENSG00000077943, ENSG00000087116, ENSG00000157766, ENSG00000164318	229	104	13528	3.40813	1	0.234363	41.1623	1.5056	223
	GOTERM_BP_FAT	GO:0050679~positive regulation of epithelial cell proliferation	4	1.2945	0.0314891	ENSG00000118971, ENSG00000186790, ENSG00000070193, ENSG00000006377	229	41	13528	5.76334	1	0.23508	41.4377	1.50184	224
	GOTERM_BP_FAT	GO:0001570~vasculogenesis	4	1.2945	0.0314891	ENSG00000164458, ENSG00000141052, ENSG00000183072, ENSG00000184937	229	41	13528	5.76334	1	0.23508	41.4377	1.50184	225
	GOTERM_BP_FAT	GO:0050678~regulation of epithelial cell proliferation	5	1.61812	0.0317547	ENSG00000136160, ENSG00000118971, ENSG00000186790, ENSG00000070193, ENSG00000006377	229	71	13528	4.16016	1	0.235749	41.7058	1.49819	226
	GOTERM_BP_FAT	GO:0048729~tissue morphogenesis	8	2.589	0.0328905	ENSG00000136099, ENSG00000182175, ENSG00000164458, ENSG00000089225, ENSG00000075891, ENSG00000183072, ENSG00000135111, ENSG00000180318	229	180	13528	2.62552	1	0.242081	42.8389	1.48293	227
	GOTERM_BP_FAT	GO:0055011~atrial cardiac muscle cell differentiation	2	0.647249	0.033425	ENSG00000183072, ENSG00000180053	229	2	13528	59.0742	1	0.244438	43.365	1.47593	228
	GOTERM_BP_FAT	GO:0032344~regulation of aldosterone metabolic process	2	0.647249	0.033425	ENSG00000153162, ENSG00000156113	229	2	13528	59.0742	1	0.244438	43.365	1.47593	229
	GOTERM_BP_FAT	GO:0055014~atrial cardiac muscle cell development	2	0.647249	0.033425	ENSG00000183072, ENSG00000180053	229	2	13528	59.0742	1	0.244438	43.365	1.47593	230
	GOTERM_BP_FAT	GO:0003007~heart morphogenesis	5	1.61812	0.0346705	ENSG00000183072, ENSG00000135111, ENSG00000136574, ENSG00000164532, ENSG00000164107	229	73	13528	4.04618	1	0.251299	44.573	1.46004	231
	GOTERM_BP_FAT	GO:0006029~proteoglycan metabolic process	4	1.2945	0.0355794	ENSG00000124302, ENSG00000173376, ENSG00000157766, ENSG00000164318	229	43	13528	5.49528	1	0.255924	45.4394	1.4488	232
	GOTERM_BP_FAT	GO:0007492~endoderm development	3	0.970874	0.0362397	ENSG00000132130, ENSG00000136352, ENSG00000169856	229	18	13528	9.84571	1	0.258926	46.0608	1.44082	233
	GOTERM_BP_FAT	GO:0045987~positive regulation of smooth muscle contraction	3	0.970874	0.0362397	ENSG00000141052, ENSG00000133019, ENSG00000169836	229	18	13528	9.84571	1	0.258926	46.0608	1.44082	234
	GOTERM_BP_FAT	GO:0000122~negative regulation of transcription from RNA polymerase II promoter	10	3.23625	0.0365464	ENSG00000151615, ENSG00000168875, ENSG00000075891, ENSG00000183072, ENSG00000205927, ENSG00000130751, ENSG00000180318, ENSG00000184937, ENSG00000187140, ENSG00000136352	229	266	13528	2.22084	1	0.259698	46.3471	1.43716	235
	GOTERM_BP_FAT	GO:0051966~regulation of synaptic transmission, glutamatergic	3	0.970874	0.040062	ENSG00000135312, ENSG00000184845, ENSG00000163873	229	19	13528	9.32751	1	0.28003	49.5289	1.39727	236
	GOTERM_BP_FAT	GO:0035115~embryonic forelimb morphogenesis	3	0.970874	0.040062	ENSG00000089225, ENSG00000163064, ENSG00000135111	229	19	13528	9.32751	1	0.28003	49.5289	1.39727	237
	GOTERM_BP_FAT	GO:0030111~regulation of Wnt receptor signaling pathway	4	1.2945	0.0422013	ENSG00000138083, ENSG00000155011, ENSG00000070193, ENSG00000131668	229	46	13528	5.13689	1	0.291584	51.3774	1.37467	238
	GOTERM_BP_FAT	GO:0010810~regulation of cell-substrate adhesion	4	1.2945	0.0422013	ENSG00000188730, ENSG00000173376, ENSG00000164318, ENSG00000169856	229	46	13528	5.13689	1	0.291584	51.3774	1.37467	239
	GOTERM_BP_FAT	GO:0007548~sex differentiation	7	2.26537	0.0426901	ENSG00000118971, ENSG00000064218, ENSG00000135111, ENSG00000142700, ENSG00000184937, ENSG00000171794, ENSG00000136352	229	151	13528	2.73854	1	0.293231	51.7907	1.36967	240
	GOTERM_BP_FAT	GO:0042312~regulation of vasodilation	3	0.970874	0.0440291	ENSG00000120937, ENSG00000089250, ENSG00000156113	229	20	13528	8.86114	1	0.299804	52.9061	1.35626	241
	GOTERM_BP_FAT	GO:0048545~response to steroid hormone stimulus	8	2.589	0.044072	ENSG00000135312, ENSG00000144191, ENSG00000118971, ENSG00000004948, ENSG00000183072, ENSG00000169836, ENSG00000156113, ENSG00000054356	229	192	13528	2.46143	1	0.298809	52.9414	1.35584	242
	GOTERM_BP_FAT	GO:0006936~muscle contraction	7	2.26537	0.0450228	ENSG00000136160, ENSG00000133019, ENSG00000168621, ENSG00000156113, ENSG00000184845, ENSG00000120907, ENSG00000164532	229	153	13528	2.70274	1	0.303033	53.7181	1.34657	243
	GOTERM_BP_FAT	GO:0007187~G-protein signaling, coupled to cyclic nucleotide second messenger	6	1.94175	0.0450315	ENSG00000135312, ENSG00000215644, ENSG00000004948, ENSG00000069696, ENSG00000185149, ENSG00000184845	229	115	13528	3.08213	1	0.301841	53.7251	1.34648	244
	GOTERM_BP_FAT	GO:0045933~positive regulation of muscle contraction	3	0.970874	0.0481351	ENSG00000141052, ENSG00000133019, ENSG00000169836	229	21	13528	8.43918	1	0.318056	56.177	1.31754	245
	GOTERM_BP_FAT	GO:0050805~negative regulation of synaptic transmission	3	0.970874	0.0481351	ENSG00000135312, ENSG00000184845, ENSG00000163873	229	21	13528	8.43918	1	0.318056	56.177	1.31754	246
	GOTERM_BP_FAT	GO:0060024~rhythmic synaptic transmission	2	0.647249	0.049718	ENSG00000070748, ENSG00000141837	229	3	13528	39.3828	1	0.325506	57.3799	1.30349	247
	GOTERM_BP_FAT	GO:0010664~negative regulation of striated muscle cell apoptosis	2	0.647249	0.049718	ENSG00000157168, ENSG00000183072	229	3	13528	39.3828	1	0.325506	57.3799	1.30349	248
	GOTERM_BP_FAT	GO:0021780~glial cell fate specification	2	0.647249	0.049718	ENSG00000125820, ENSG00000205927	229	3	13528	39.3828	1	0.325506	57.3799	1.30349	249
	GOTERM_BP_FAT	GO:0010667~negative regulation of cardiac muscle cell apoptosis	2	0.647249	0.049718	ENSG00000157168, ENSG00000183072	229	3	13528	39.3828	1	0.325506	57.3799	1.30349	250
	GOTERM_BP_FAT	GO:0021529~spinal cord oligodendrocyte cell differentiation	2	0.647249	0.049718	ENSG00000125820, ENSG00000205927	229	3	13528	39.3828	1	0.325506	57.3799	1.30349	251
	GOTERM_BP_FAT	GO:0010662~regulation of striated muscle cell apoptosis	2	0.647249	0.049718	ENSG00000157168, ENSG00000183072	229	3	13528	39.3828	1	0.325506	57.3799	1.30349	252
	GOTERM_BP_FAT	GO:0021778~oligodendrocyte cell fate specification	2	0.647249	0.049718	ENSG00000125820, ENSG00000205927	229	3	13528	39.3828	1	0.325506	57.3799	1.30349	253
	GOTERM_BP_FAT	GO:0021530~spinal cord oligodendrocyte cell fate specification	2	0.647249	0.049718	ENSG00000125820, ENSG00000205927	229	3	13528	39.3828	1	0.325506	57.3799	1.30349	254
	GOTERM_BP_FAT	GO:0010665~regulation of cardiac muscle cell apoptosis	2	0.647249	0.049718	ENSG00000157168, ENSG00000183072	229	3	13528	39.3828	1	0.325506	57.3799	1.30349	255
	GOTERM_BP_FAT	GO:0021779~oligodendrocyte cell fate commitment	2	0.647249	0.049718	ENSG00000125820, ENSG00000205927	229	3	13528	39.3828	1	0.325506	57.3799	1.30349	256
	GOTERM_BP_FAT	GO:0001823~mesonephros development	2	0.647249	0.049718	ENSG00000075891, ENSG00000184937	229	3	13528	39.3828	1	0.325506	57.3799	1.30349	257
	GOTERM_CC_FAT	GO:0045202~synapse	24	7.76699	4.30284e-09	ENSG00000135333, ENSG00000080845, ENSG00000077943, ENSG00000131018, ENSG00000134207, ENSG00000145864, ENSG00000099617, ENSG00000156113, ENSG00000182256, ENSG00000065609, ENSG00000164318, ENSG00000150275, ENSG00000185666, ENSG00000133019, ENSG00000151834, ENSG00000163618, ENSG00000152932, ENSG00000198822, ENSG00000122012, ENSG00000158258, ENSG00000101438, ENSG00000198785, ENSG00000163873, ENSG0000…	195	355	12782	4.43146	8.94991e-07	8.94991e-07	5.42779e-06	8.36624	1
	GOTERM_CC_FAT	GO:0044456~synapse part	20	6.47249	6.12905e-09	ENSG00000135333, ENSG00000080845, ENSG00000077943, ENSG00000131018, ENSG00000134207, ENSG00000145864, ENSG00000156113, ENSG00000182256, ENSG00000065609, ENSG00000185666, ENSG00000151834, ENSG00000133019, ENSG00000152932, ENSG00000198822, ENSG00000122012, ENSG00000158258, ENSG00000101438, ENSG00000198785, ENSG00000163873, ENSG00000135472	195	246	12782	5.32916	1.27484e-06	6.37421e-07	7.73145e-06	8.21261	2
	GOTERM_CC_FAT	GO:0031224~intrinsic to membrane	119	38.5113	3.23748e-07	ENSG00000138650, ENSG00000187416, ENSG00000144191, ENSG00000141449, ENSG00000117598, ENSG00000145864, ENSG00000099617, ENSG00000156113, ENSG00000144229, ENSG00000182256, ENSG00000184845, ENSG00000143340, ENSG00000136160, ENSG00000169330, ENSG00000144339, ENSG00000139915, ENSG00000165995, ENSG00000111262, ENSG00000136099, ENSG00000140937, ENSG00000164794, ENSG00000141837, ENSG00000117069, ENSG0000…	195	5485	12782	1.42211	6.73372e-05	2.24463e-05	0.000408388	6.48979	3
	GOTERM_CC_FAT	GO:0005886~plasma membrane	91	29.4498	4.52734e-07	ENSG00000006116, ENSG00000138650, ENSG00000135333, ENSG00000115306, ENSG00000121904, ENSG00000089250, ENSG00000145864, ENSG00000079689, ENSG00000099617, ENSG00000156113, ENSG00000182256, ENSG00000065609, ENSG00000164318, ENSG00000054356, ENSG00000184845, ENSG00000176956, ENSG00000136160, ENSG00000185774, ENSG00000151834, ENSG00000037280, ENSG00000139915, ENSG00000111262, ENSG00000165995, ENSG0000…	195	3777	12782	1.57928	9.41643e-05	2.35419e-05	0.000571097	6.34416	4
	GOTERM_CC_FAT	GO:0045211~postsynaptic membrane	13	4.20712	9.64094e-07	ENSG00000135333, ENSG00000080845, ENSG00000131018, ENSG00000145864, ENSG00000156113, ENSG00000182256, ENSG00000151834, ENSG00000133019, ENSG00000198822, ENSG00000158258, ENSG00000198785, ENSG00000163873, ENSG00000135472	195	135	12782	6.3121	0.000200511	4.01055e-05	0.00121614	6.01588	5
	GOTERM_CC_FAT	GO:0034702~ion channel complex	15	4.85437	2.87762e-06	ENSG00000006116, ENSG00000069431, ENSG00000164794, ENSG00000145864, ENSG00000156113, ENSG00000162989, ENSG00000141837, ENSG00000182256, ENSG00000177272, ENSG00000167614, ENSG00000151834, ENSG00000185760, ENSG00000165995, ENSG00000111262, ENSG00000157542	195	205	12782	4.79625	0.000598367	9.97527e-05	0.00362989	5.54097	6
	GOTERM_CC_FAT	GO:0044459~plasma membrane part	60	19.4175	3.9592e-06	ENSG00000006116, ENSG00000135333, ENSG00000115306, ENSG00000145864, ENSG00000079689, ENSG00000156113, ENSG00000164318, ENSG00000065609, ENSG00000182256, ENSG00000184845, ENSG00000054356, ENSG00000136160, ENSG00000151834, ENSG00000037280, ENSG00000165995, ENSG00000111262, ENSG00000120907, ENSG00000136099, ENSG00000157168, ENSG00000164794, ENSG00000077943, ENSG00000004948, ENSG00000162989, ENSG0000…	195	2203	12782	1.78526	0.000823177	0.000117638	0.00499419	5.40239	7
	GOTERM_CC_FAT	GO:0016021~integral to membrane	111	35.9223	1.13941e-05	ENSG00000138650, ENSG00000187416, ENSG00000144191, ENSG00000141449, ENSG00000117598, ENSG00000145864, ENSG00000156113, ENSG00000144229, ENSG00000182256, ENSG00000184845, ENSG00000143340, ENSG00000136160, ENSG00000169330, ENSG00000144339, ENSG00000165995, ENSG00000111262, ENSG00000136099, ENSG00000140937, ENSG00000164794, ENSG00000141837, ENSG00000117069, ENSG00000174059, ENSG00000185352, ENSG0000…	195	5297	12782	1.37359	0.00236717	0.000296203	0.014372	4.94332	8
	GOTERM_CC_FAT	GO:0043005~neuron projection	18	5.82524	1.7997e-05	ENSG00000135333, ENSG00000004948, ENSG00000077943, ENSG00000089250, ENSG00000058335, ENSG00000156113, ENSG00000113657, ENSG00000092964, ENSG00000157851, ENSG00000141837, ENSG00000184845, ENSG00000133019, ENSG00000104435, ENSG00000187323, ENSG00000198822, ENSG00000163531, ENSG00000198785, ENSG00000163873	195	342	12782	3.44993	0.00373642	0.000415849	0.0226999	4.7448	9
	GOTERM_CC_FAT	GO:0043025~cell soma	12	3.8835	5.03925e-05	ENSG00000135333, ENSG00000077943, ENSG00000004948, ENSG00000099617, ENSG00000070748, ENSG00000092964, ENSG00000141837, ENSG00000157851, ENSG00000198785, ENSG00000184845, ENSG00000163873, ENSG00000073861	195	168	12782	4.68205	0.0104272	0.00104764	0.0635486	4.29763	10
	GOTERM_CC_FAT	GO:0031226~intrinsic to plasma membrane	37	11.9741	6.72113e-05	ENSG00000135312, ENSG00000135333, ENSG00000185149, ENSG00000145864, ENSG00000117600, ENSG00000156113, ENSG00000054356, ENSG00000184845, ENSG00000140538, ENSG00000177272, ENSG00000136160, ENSG00000037280, ENSG00000111262, ENSG00000165995, ENSG00000165970, ENSG00000120907, ENSG00000136099, ENSG00000069431, ENSG00000164794, ENSG00000077943, ENSG00000004948, ENSG00000169836, ENSG00000162631, ENSG0000…	195	1215	12782	1.99613	0.0138831	0.00127014	0.0847501	4.17256	11
	GOTERM_CC_FAT	GO:0005887~integral to plasma membrane	36	11.6505	9.68407e-05	ENSG00000135312, ENSG00000135333, ENSG00000185149, ENSG00000145864, ENSG00000117600, ENSG00000156113, ENSG00000054356, ENSG00000184845, ENSG00000140538, ENSG00000177272, ENSG00000136160, ENSG00000037280, ENSG00000111262, ENSG00000165995, ENSG00000165970, ENSG00000120907, ENSG00000136099, ENSG00000069431, ENSG00000164794, ENSG00000004948, ENSG00000077943, ENSG00000169836, ENSG00000162989, ENSG0000…	195	1188	12782	1.98632	0.0199423	0.00167725	0.12209	4.01394	12
	GOTERM_CC_FAT	GO:0034703~cation channel complex	10	3.23625	0.000180692	ENSG00000177272, ENSG00000006116, ENSG00000164794, ENSG00000185760, ENSG00000156113, ENSG00000162989, ENSG00000141837, ENSG00000165995, ENSG00000111262, ENSG00000157542	195	132	12782	4.96581	0.0368896	0.00288715	0.227693	3.74306	13
	GOTERM_CC_FAT	GO:0030424~axon	10	3.23625	0.000716792	ENSG00000133019, ENSG00000004948, ENSG00000104435, ENSG00000187323, ENSG00000156113, ENSG00000198822, ENSG00000092964, ENSG00000163531, ENSG00000184845, ENSG00000163873	195	159	12782	4.12256	0.138557	0.0105968	0.900438	3.14461	14
	GOTERM_CC_FAT	GO:0031012~extracellular matrix	15	4.85437	0.000792651	ENSG00000188730, ENSG00000173376, ENSG00000162631, ENSG00000011201, ENSG00000157766, ENSG00000154736, ENSG00000112562, ENSG00000164318, ENSG00000152377, ENSG00000173157, ENSG00000179399, ENSG00000138829, ENSG00000087116, ENSG00000183090, ENSG00000130287	195	345	12782	2.84994	0.152053	0.0109356	0.995294	3.10092	15
	GOTERM_CC_FAT	GO:0030425~dendrite	10	3.23625	0.000851761	ENSG00000135333, ENSG00000133019, ENSG00000077943, ENSG00000089250, ENSG00000198822, ENSG00000092964, ENSG00000141837, ENSG00000157851, ENSG00000184845, ENSG00000163873	195	163	12782	4.02139	0.162423	0.0110165	1.06915	3.06968	16
	GOTERM_CC_FAT	GO:0005578~proteinaceous extracellular matrix	14	4.53074	0.00120505	ENSG00000188730, ENSG00000162631, ENSG00000011201, ENSG00000157766, ENSG00000154736, ENSG00000112562, ENSG00000164318, ENSG00000152377, ENSG00000173157, ENSG00000179399, ENSG00000138829, ENSG00000087116, ENSG00000183090, ENSG00000130287	195	320	12782	2.86776	0.221823	0.0146447	1.50951	2.91899	17
	GOTERM_CC_FAT	GO:0034705~potassium channel complex	7	2.26537	0.00194479	ENSG00000177272, ENSG00000164794, ENSG00000185760, ENSG00000156113, ENSG00000162989, ENSG00000111262, ENSG00000157542	195	86	12782	5.33536	0.332963	0.0222438	2.42572	2.71113	18
	GOTERM_CC_FAT	GO:0008076~voltage-gated potassium channel complex	7	2.26537	0.00194479	ENSG00000177272, ENSG00000164794, ENSG00000185760, ENSG00000156113, ENSG00000162989, ENSG00000111262, ENSG00000157542	195	86	12782	5.33536	0.332963	0.0222438	2.42572	2.71113	19
	GOTERM_CC_FAT	GO:0042995~cell projection	21	6.79612	0.00460383	ENSG00000144191, ENSG00000135333, ENSG00000171595, ENSG00000004948, ENSG00000077943, ENSG00000089250, ENSG00000058335, ENSG00000156113, ENSG00000113657, ENSG00000092964, ENSG00000157851, ENSG00000141837, ENSG00000184845, ENSG00000150275, ENSG00000133019, ENSG00000104435, ENSG00000187323, ENSG00000198822, ENSG00000163531, ENSG00000198785, ENSG00000163873	195	697	12782	1.97493	0.617033	0.0492614	5.6547	2.33688	20
	GOTERM_CC_FAT	GO:0030054~cell junction	17	5.50162	0.00556656	ENSG00000185149, ENSG00000145864, ENSG00000134207, ENSG00000182256, ENSG00000164318, ENSG00000162706, ENSG00000185666, ENSG00000151834, ENSG00000163618, ENSG00000133019, ENSG00000169862, ENSG00000122012, ENSG00000033122, ENSG00000198785, ENSG00000159248, ENSG00000163873, ENSG00000135472	195	518	12782	2.15121	0.686852	0.056401	6.79932	2.25441	21
	GOTERM_CC_FAT	GO:0008021~synaptic vesicle	6	1.94175	0.00591752	ENSG00000185666, ENSG00000151834, ENSG00000134207, ENSG00000152932, ENSG00000122012, ENSG00000101438	195	76	12782	5.1749	0.70902	0.0570912	7.21339	2.22786	22
	GOTERM_CC_FAT	GO:0043204~perikaryon	4	1.2945	0.0103403	ENSG00000077943, ENSG00000099617, ENSG00000141837, ENSG00000163873	195	30	12782	8.73983	0.884903	0.0935974	12.2884	1.98547	23
	GOTERM_CC_FAT	GO:0031225~anchored to membrane	9	2.91262	0.0190139	ENSG00000151892, ENSG00000182175, ENSG00000179399, ENSG00000168546, ENSG00000099617, ENSG00000162631, ENSG00000139915, ENSG00000186479, ENSG00000176956	195	220	12782	2.68154	0.981555	0.159373	21.5069	1.72093	24
	GOTERM_CC_FAT	GO:0044421~extracellular region part	24	7.76699	0.0194735	ENSG00000188730, ENSG00000152785, ENSG00000157168, ENSG00000173376, ENSG00000120937, ENSG00000157766, ENSG00000011201, ENSG00000162631, ENSG00000154736, ENSG00000112562, ENSG00000164318, ENSG00000152377, ENSG00000150275, ENSG00000153162, ENSG00000173157, ENSG00000179399, ENSG00000087116, ENSG00000138829, ENSG00000183090, ENSG00000130287, ENSG00000155011, ENSG00000102755, ENSG00000070193, ENSG0000…	195	960	12782	1.63872	0.983268	0.156703	21.9695	1.71055	25
	GOTERM_CC_FAT	GO:0043197~dendritic spine	4	1.2945	0.019672	ENSG00000077943, ENSG00000089250, ENSG00000198822, ENSG00000184845	195	38	12782	6.89987	0.983958	0.152362	22.1685	1.70615	26
	GOTERM_CC_FAT	GO:0044463~cell projection part	9	2.91262	0.0264163	ENSG00000171595, ENSG00000133019, ENSG00000077943, ENSG00000004948, ENSG00000089250, ENSG00000156113, ENSG00000198822, ENSG00000184845, ENSG00000163873	195	234	12782	2.5211	0.996184	0.19279	28.6595	1.57813	27
	GOTERM_CC_FAT	GO:0005576~extracellular region	42	13.5922	0.0267675	ENSG00000131094, ENSG00000079689, ENSG00000144227, ENSG00000157766, ENSG00000122584, ENSG00000112562, ENSG00000154736, ENSG00000164318, ENSG00000153162, ENSG00000165973, ENSG00000173157, ENSG00000144339, ENSG00000138829, ENSG00000155011, ENSG00000188730, ENSG00000152785, ENSG00000186895, ENSG00000157168, ENSG00000173376, ENSG00000120937, ENSG00000141433, ENSG00000011201, ENSG00000162631, ENSG0000…	195	2010	12782	1.36967	0.99646	0.18862	28.9836	1.57239	28
	GOTERM_CC_FAT	GO:0005604~basement membrane	5	1.61812	0.0307494	ENSG00000188730, ENSG00000157766, ENSG00000183090, ENSG00000112562, ENSG00000164318	195	78	12782	4.20184	0.998491	0.207062	32.5629	1.51216	29
	GOTERM_CC_FAT	GO:0005891~voltage-gated calcium channel complex	3	0.970874	0.0433905	ENSG00000006116, ENSG00000141837, ENSG00000165995	195	22	12782	8.93846	0.999902	0.27252	42.8549	1.3626	30
	GOTERM_CC_FAT	GO:0030672~synaptic vesicle membrane	3	0.970874	0.0470587	ENSG00000185666, ENSG00000151834, ENSG00000101438	195	23	12782	8.54983	0.999956	0.28409	45.5584	1.32736	31
	GOTERM_CC_FAT	GO:0030426~growth cone	4	1.2945	0.0485703	ENSG00000104435, ENSG00000113657, ENSG00000058335, ENSG00000092964	195	54	12782	4.85546	0.999968	0.283997	46.6377	1.31363	32
	GOTERM_MF_FAT	GO:0043565~sequence-specific DNA binding	45	14.5631	5.14133e-17	ENSG00000162761, ENSG00000091010, ENSG00000164458, ENSG00000163064, ENSG00000163623, ENSG00000188620, ENSG00000132130, ENSG00000187140, ENSG00000174279, ENSG00000183960, ENSG00000109132, ENSG00000197757, ENSG00000182968, ENSG00000125820, ENSG00000186766, ENSG00000134438, ENSG00000184937, ENSG00000136574, ENSG00000165606, ENSG00000131668, ENSG00000164107, ENSG00000136352, ENSG00000171956, ENSG0000…	217	607	12983	4.43546	1.8663e-14	1.8663e-14	7.0698e-14	16.2889	1
	GOTERM_MF_FAT	GO:0003700~transcription factor activity	55	17.7994	1.3265e-15	ENSG00000162761, ENSG00000132130, ENSG00000174279, ENSG00000183960, ENSG00000197757, ENSG00000182968, ENSG00000184937, ENSG00000165606, ENSG00000131668, ENSG00000136352, ENSG00000164107, ENSG00000185610, ENSG00000183072, ENSG00000205927, ENSG00000073861, ENSG00000169856, ENSG00000151615, ENSG00000162992, ENSG00000089225, ENSG00000170577, ENSG00000142700, ENSG00000196345, ENSG00000091010, ENSG0000…	217	975	12983	3.375	4.83613e-13	2.41807e-13	1.83187e-12	14.8773	2
	GOTERM_MF_FAT	GO:0030528~transcription regulator activity	63	20.3883	6.00348e-12	ENSG00000162761, ENSG00000132130, ENSG00000174279, ENSG00000183960, ENSG00000197757, ENSG00000182968, ENSG00000187323, ENSG00000184937, ENSG00000165606, ENSG00000131668, ENSG00000136352, ENSG00000164107, ENSG00000157168, ENSG00000185610, ENSG00000141052, ENSG00000183072, ENSG00000205927, ENSG00000073861, ENSG00000169856, ENSG00000151615, ENSG00000162992, ENSG00000089225, ENSG00000170577, ENSG0000…	217	1512	12983	2.4929	2.17928e-09	7.26427e-10	8.25541e-09	11.2216	3
	GOTERM_MF_FAT	GO:0022836~gated channel activity	21	6.79612	2.33304e-07	ENSG00000006116, ENSG00000144191, ENSG00000164794, ENSG00000184611, ENSG00000145864, ENSG00000162989, ENSG00000156113, ENSG00000141837, ENSG00000182256, ENSG00000183960, ENSG00000177272, ENSG00000184261, ENSG00000185774, ENSG00000151834, ENSG00000185760, ENSG00000198785, ENSG00000169427, ENSG00000111262, ENSG00000165995, ENSG00000163873, ENSG00000157542	217	310	12983	4.05297	8.46858e-05	2.11721e-05	0.000320814	6.63208	4
	GOTERM_MF_FAT	GO:0015267~channel activity	24	7.76699	3.74707e-07	ENSG00000006116, ENSG00000069431, ENSG00000144191, ENSG00000164794, ENSG00000184611, ENSG00000145864, ENSG00000162989, ENSG00000156113, ENSG00000141837, ENSG00000182256, ENSG00000167614, ENSG00000183960, ENSG00000177272, ENSG00000184261, ENSG00000185774, ENSG00000151834, ENSG00000185760, ENSG00000198785, ENSG00000169427, ENSG00000111262, ENSG00000165995, ENSG00000163873, ENSG00000159248, ENSG0000…	217	412	12983	3.48521	0.000136009	2.72033e-05	0.000515255	6.42631	5
	GOTERM_MF_FAT	GO:0003677~DNA binding	70	22.6537	3.88726e-07	ENSG00000162761, ENSG00000132130, ENSG00000174279, ENSG00000183960, ENSG00000197757, ENSG00000182968, ENSG00000131914, ENSG00000184937, ENSG00000165606, ENSG00000131668, ENSG00000136352, ENSG00000164107, ENSG00000185610, ENSG00000183072, ENSG00000196109, ENSG00000160321, ENSG00000205927, ENSG00000073861, ENSG00000169856, ENSG00000151615, ENSG00000162992, ENSG00000089225, ENSG00000075891, ENSG0000…	217	2331	12983	1.79668	0.000141097	2.35176e-05	0.000534532	6.41036	6
	GOTERM_MF_FAT	GO:0022803~passive transmembrane transporter activity	24	7.76699	3.92263e-07	ENSG00000006116, ENSG00000069431, ENSG00000144191, ENSG00000164794, ENSG00000184611, ENSG00000145864, ENSG00000162989, ENSG00000156113, ENSG00000141837, ENSG00000182256, ENSG00000167614, ENSG00000183960, ENSG00000177272, ENSG00000184261, ENSG00000185774, ENSG00000151834, ENSG00000185760, ENSG00000198785, ENSG00000169427, ENSG00000111262, ENSG00000165995, ENSG00000163873, ENSG00000159248, ENSG0000…	217	413	12983	3.47677	0.000142381	2.03414e-05	0.000539396	6.40642	7
	GOTERM_MF_FAT	GO:0005216~ion channel activity	23	7.44337	4.82317e-07	ENSG00000006116, ENSG00000069431, ENSG00000144191, ENSG00000164794, ENSG00000184611, ENSG00000145864, ENSG00000162989, ENSG00000156113, ENSG00000141837, ENSG00000182256, ENSG00000167614, ENSG00000183960, ENSG00000177272, ENSG00000184261, ENSG00000185774, ENSG00000151834, ENSG00000185760, ENSG00000198785, ENSG00000169427, ENSG00000111262, ENSG00000165995, ENSG00000163873, ENSG00000157542	217	386	12983	3.56497	0.000175066	2.18849e-05	0.000663228	6.31667	8
	GOTERM_MF_FAT	GO:0022838~substrate specific channel activity	23	7.44337	8.08562e-07	ENSG00000006116, ENSG00000069431, ENSG00000144191, ENSG00000164794, ENSG00000184611, ENSG00000145864, ENSG00000162989, ENSG00000156113, ENSG00000141837, ENSG00000182256, ENSG00000167614, ENSG00000183960, ENSG00000177272, ENSG00000184261, ENSG00000185774, ENSG00000151834, ENSG00000185760, ENSG00000198785, ENSG00000169427, ENSG00000111262, ENSG00000165995, ENSG00000163873, ENSG00000157542	217	398	12983	3.45748	0.000293465	3.26115e-05	0.00111184	6.09229	9
	GOTERM_MF_FAT	GO:0030955~potassium ion binding	13	4.20712	1.4439e-06	ENSG00000164794, ENSG00000184611, ENSG00000156113, ENSG00000162989, ENSG00000183960, ENSG00000177272, ENSG00000184261, ENSG00000185774, ENSG00000185760, ENSG00000111262, ENSG00000169427, ENSG00000157542, ENSG00000129244	217	128	12983	6.07643	0.000523999	5.24123e-05	0.00198548	5.84046	10
	GOTERM_MF_FAT	GO:0005267~potassium channel activity	13	4.20712	2.17038e-06	ENSG00000069431, ENSG00000164794, ENSG00000184611, ENSG00000156113, ENSG00000162989, ENSG00000183960, ENSG00000177272, ENSG00000184261, ENSG00000185774, ENSG00000185760, ENSG00000111262, ENSG00000169427, ENSG00000157542	217	133	12983	5.848	0.00078754	7.16202e-05	0.00298444	5.66346	11
	GOTERM_MF_FAT	GO:0046873~metal ion transmembrane transporter activity	20	6.47249	2.38303e-06	ENSG00000006116, ENSG00000069431, ENSG00000144191, ENSG00000006071, ENSG00000164794, ENSG00000184611, ENSG00000162989, ENSG00000156113, ENSG00000141837, ENSG00000167614, ENSG00000183960, ENSG00000177272, ENSG00000184261, ENSG00000185774, ENSG00000185760, ENSG00000198785, ENSG00000165995, ENSG00000111262, ENSG00000169427, ENSG00000157542	217	328	12983	3.64814	0.000864667	7.20841e-05	0.00327684	5.62287	12
	GOTERM_MF_FAT	GO:0005261~cation channel activity	18	5.82524	3.46767e-06	ENSG00000006116, ENSG00000069431, ENSG00000144191, ENSG00000164794, ENSG00000184611, ENSG00000162989, ENSG00000156113, ENSG00000141837, ENSG00000183960, ENSG00000177272, ENSG00000184261, ENSG00000185774, ENSG00000185760, ENSG00000198785, ENSG00000165995, ENSG00000111262, ENSG00000169427, ENSG00000157542	217	275	12983	3.91611	0.00125797	9.68234e-05	0.00476826	5.45996	13
	GOTERM_MF_FAT	GO:0022832~voltage-gated channel activity	15	4.85437	4.70893e-06	ENSG00000006116, ENSG00000164794, ENSG00000184611, ENSG00000156113, ENSG00000162989, ENSG00000141837, ENSG00000183960, ENSG00000177272, ENSG00000184261, ENSG00000185774, ENSG00000185760, ENSG00000165995, ENSG00000111262, ENSG00000169427, ENSG00000157542	217	195	12983	4.60227	0.00170789	0.000122089	0.00647502	5.32708	14
	GOTERM_MF_FAT	GO:0005244~voltage-gated ion channel activity	15	4.85437	4.70893e-06	ENSG00000006116, ENSG00000164794, ENSG00000184611, ENSG00000156113, ENSG00000162989, ENSG00000141837, ENSG00000183960, ENSG00000177272, ENSG00000184261, ENSG00000185774, ENSG00000185760, ENSG00000165995, ENSG00000111262, ENSG00000169427, ENSG00000157542	217	195	12983	4.60227	0.00170789	0.000122089	0.00647502	5.32708	15
	GOTERM_MF_FAT	GO:0022843~voltage-gated cation channel activity	12	3.8835	3.42569e-05	ENSG00000177272, ENSG00000183960, ENSG00000006116, ENSG00000164794, ENSG00000184611, ENSG00000185760, ENSG00000156113, ENSG00000162989, ENSG00000141837, ENSG00000165995, ENSG00000111262, ENSG00000157542	217	147	12983	4.88404	0.0123585	0.000828687	0.0470961	4.46525	16
	GOTERM_MF_FAT	GO:0005249~voltage-gated potassium channel activity	9	2.91262	0.000258351	ENSG00000177272, ENSG00000183960, ENSG00000164794, ENSG00000184611, ENSG00000185760, ENSG00000156113, ENSG00000162989, ENSG00000111262, ENSG00000157542	217	100	12983	5.38465	0.0895294	0.00584496	0.354673	3.58779	17
	GOTERM_MF_FAT	GO:0015276~ligand-gated ion channel activity	10	3.23625	0.00026848	ENSG00000144191, ENSG00000151834, ENSG00000184611, ENSG00000145864, ENSG00000185760, ENSG00000162989, ENSG00000182256, ENSG00000198785, ENSG00000163873, ENSG00000157542	217	127	12983	4.71098	0.0928717	0.0057172	0.368554	3.57109	18
	GOTERM_MF_FAT	GO:0022834~ligand-gated channel activity	10	3.23625	0.00026848	ENSG00000144191, ENSG00000151834, ENSG00000184611, ENSG00000145864, ENSG00000185760, ENSG00000162989, ENSG00000182256, ENSG00000198785, ENSG00000163873, ENSG00000157542	217	127	12983	4.71098	0.0928717	0.0057172	0.368554	3.57109	19
	GOTERM_MF_FAT	GO:0042165~neurotransmitter binding	9	2.91262	0.000316354	ENSG00000151834, ENSG00000133019, ENSG00000156395, ENSG00000185149, ENSG00000145864, ENSG00000169836, ENSG00000137252, ENSG00000182256, ENSG00000198785	217	103	12983	5.22782	0.108504	0.0063605	0.434139	3.49983	20
	GOTERM_MF_FAT	GO:0031420~alkali metal ion binding	13	4.20712	0.000436257	ENSG00000164794, ENSG00000184611, ENSG00000156113, ENSG00000162989, ENSG00000183960, ENSG00000177272, ENSG00000184261, ENSG00000185774, ENSG00000185760, ENSG00000111262, ENSG00000169427, ENSG00000157542, ENSG00000129244	217	228	12983	3.41133	0.146488	0.00830197	0.598228	3.36026	21
	GOTERM_MF_FAT	GO:0030594~neurotransmitter receptor activity	8	2.589	0.00102504	ENSG00000151834, ENSG00000133019, ENSG00000156395, ENSG00000185149, ENSG00000145864, ENSG00000169836, ENSG00000137252, ENSG00000182256	217	95	12983	5.03827	0.310839	0.0184418	1.40035	2.98926	22
	GOTERM_MF_FAT	GO:0005509~calcium ion binding	29	9.38511	0.00135268	ENSG00000006116, ENSG00000138650, ENSG00000079689, ENSG00000156113, ENSG00000112562, ENSG00000185666, ENSG00000165973, ENSG00000185274, ENSG00000185774, ENSG00000163618, ENSG00000105429, ENSG00000138829, ENSG00000165995, ENSG00000136099, ENSG00000140937, ENSG00000118946, ENSG00000077943, ENSG00000134207, ENSG00000163032, ENSG00000141837, ENSG00000152377, ENSG00000162706, ENSG00000150275, ENSG0000…	217	919	12983	1.88798	0.388203	0.0231263	1.8441	2.8688	23
	GOTERM_MF_FAT	GO:0016563~transcription activator activity	16	5.17799	0.00360197	ENSG00000141052, ENSG00000174576, ENSG00000183072, ENSG00000169856, ENSG00000125533, ENSG00000162992, ENSG00000089225, ENSG00000187323, ENSG00000116132, ENSG00000168267, ENSG00000184937, ENSG00000136574, ENSG00000171794, ENSG00000164107, ENSG00000164532, ENSG00000136352	217	410	12983	2.33481	0.730147	0.057802	4.84089	2.44346	24
	GOTERM_MF_FAT	GO:0008227~amine receptor activity	5	1.61812	0.00466072	ENSG00000135312, ENSG00000133019, ENSG00000069696, ENSG00000184845, ENSG00000120907	217	41	12983	7.29628	0.816547	0.0710777	6.22191	2.33155	25
	GOTERM_MF_FAT	GO:0005242~inward rectifier potassium channel activity	4	1.2945	0.00553785	ENSG00000184611, ENSG00000185760, ENSG00000162989, ENSG00000157542	217	22	12983	10.8781	0.86679	0.0805621	7.35194	2.25666	26
	GOTERM_MF_FAT	GO:0003702~RNA polymerase II transcription factor activity	11	3.55987	0.00779959	ENSG00000183960, ENSG00000162992, ENSG00000089225, ENSG00000205927, ENSG00000134438, ENSG00000138083, ENSG00000135111, ENSG00000132130, ENSG00000136574, ENSG00000171794, ENSG00000136352	217	244	12983	2.69723	0.941712	0.107469	10.2078	2.10793	27
	GOTERM_MF_FAT	GO:0008144~drug binding	5	1.61812	0.0148026	ENSG00000135312, ENSG00000069431, ENSG00000133019, ENSG00000069696, ENSG00000184845	217	57	12983	5.2482	0.995544	0.187965	18.541	1.82966	28
	GOTERM_MF_FAT	GO:0016247~channel regulator activity	5	1.61812	0.0166251	ENSG00000069431, ENSG00000164794, ENSG00000069696, ENSG00000185149, ENSG00000198822	217	59	12983	5.0703	0.997725	0.201799	20.5889	1.77923	29
	GOTERM_MF_FAT	GO:0003705~RNA polymerase II transcription factor activity, enhancer binding	4	1.2945	0.0267476	ENSG00000183960, ENSG00000205927, ENSG00000138083, ENSG00000136352	217	39	12983	6.13636	0.999947	0.296358	31.1206	1.57271	30
	GOTERM_MF_FAT	GO:0008188~neuropeptide receptor activity	4	1.2945	0.0285709	ENSG00000156395, ENSG00000185149, ENSG00000169836, ENSG00000137252	217	40	12983	5.98295	0.999973	0.3043	32.874	1.54408	31
	GOTERM_MF_FAT	GO:0042923~neuropeptide binding	4	1.2945	0.0304586	ENSG00000156395, ENSG00000185149, ENSG00000169836, ENSG00000137252	217	41	12983	5.83702	0.999987	0.312214	34.6455	1.51629	32
	GOTERM_MF_FAT	GO:0005230~extracellular ligand-gated ion channel activity	5	1.61812	0.0318543	ENSG00000151834, ENSG00000145864, ENSG00000182256, ENSG00000198785, ENSG00000163873	217	72	12983	4.15483	0.999992	0.315505	35.9275	1.49683	33
	GOTERM_MF_FAT	GO:0008281~sulfonylurea receptor activity	2	0.647249	0.0329987	ENSG00000069431, ENSG00000006071	217	2	12983	59.8295	0.999995	0.31658	36.9611	1.4815	34
	GOTERM_MF_FAT	GO:0019198~transmembrane receptor protein phosphatase activity	3	0.970874	0.0353879	ENSG00000153233, ENSG00000151490, ENSG00000054356	217	18	12983	9.97158	0.999998	0.32721	39.0695	1.45114	35
	GOTERM_MF_FAT	GO:0043176~amine binding	6	1.94175	0.0365803	ENSG00000135312, ENSG00000133019, ENSG00000089250, ENSG00000069696, ENSG00000198785, ENSG00000184845	217	110	12983	3.26343	0.999999	0.328251	40.097	1.43675	36
	GOTERM_MF_FAT	GO:0004890~GABA-A receptor activity	3	0.970874	0.039126	ENSG00000151834, ENSG00000145864, ENSG00000182256	217	19	12983	9.44676	0.999999	0.338962	42.2373	1.40753	37
	GOTERM_MF_FAT	GO:0008373~sialyltransferase activity	3	0.970874	0.0430065	ENSG00000101638, ENSG00000111728, ENSG00000117069	217	20	12983	8.97442	1	0.358054	45.3638	1.36647	38
	GOTERM_MF_FAT	GO:0015079~potassium ion transmembrane transporter activity	2	0.647249	0.0490894	ENSG00000006071, ENSG00000111262	217	3	12983	39.8863	1	0.389715	49.9504	1.30901	39
	BP, biological process, CC, cellular component, MF, molecular function, FAT, functional annotation table
