# Supplementary material for: Genome-wide methylome analysis using MethylCap-seq uncovers 4 hypermethylated markers with high sensitivity for both adeno- and squamous-cell cervical carcinoma
Source: Oncotarget. 2016 Oct 12;7(49):80735–50. doi: 10.18632/oncotarget.12598 (PMC5348351; doi:10.18632/oncotarget.12598)
Supplement: Supplementary file 3 [file oncotarget-07-80735-s003.xlsx]

## Sheet: Table S2
	Supplementary Table S2: gene ontology categories of the 93 candidate DMRs in the SCC group (49 GO terms).
	Category	Term	Count	%	P-value (or called EASE Score)	Genes	List Total	Pop Hits	Pop Total	Fold Enrichment	Bonferroni	Benjamini	FDR	-log10(P-Value)
	GOTERM_BP_FAT	GO:0030182~neuron differentiation	13	17.1053	1.75065e-07	ENSG00000145147, ENSG00000205927, ENSG00000117600, ENSG00000132130, ENSG00000140538, ENSG00000182968, ENSG00000104435, ENSG00000164438, ENSG00000168621, ENSG00000070748, ENSG00000139915, ENSG00000179915, ENSG00000176697	57	438	13528	7.04414	0.000109059	0.000109059	0.000259888	6.7568	1
	GOTERM_BP_FAT	GO:0051252~regulation of RNA metabolic process	22	28.9474	5.10519e-06	ENSG00000184302, ENSG00000168875, ENSG00000074964, ENSG00000180053, ENSG00000196109, ENSG00000205927, ENSG00000188620, ENSG00000132130, ENSG00000108924, ENSG00000111249, ENSG00000174279, ENSG00000169856, ENSG00000152467, ENSG00000197757, ENSG00000182968, ENSG00000089225, ENSG00000164438, ENSG00000168621, ENSG00000159409, ENSG00000184937, ENSG00000164532, ENSG00000170549	57	1813	13528	2.87994	0.00317549	0.00158901	0.00757852	5.29199	2
	GOTERM_BP_FAT	GO:0006355~regulation of transcription, DNA-dependent	21	27.6316	1.4225e-05	ENSG00000184302, ENSG00000168875, ENSG00000074964, ENSG00000180053, ENSG00000196109, ENSG00000205927, ENSG00000188620, ENSG00000132130, ENSG00000108924, ENSG00000111249, ENSG00000174279, ENSG00000169856, ENSG00000152467, ENSG00000197757, ENSG00000182968, ENSG00000089225, ENSG00000164438, ENSG00000168621, ENSG00000184937, ENSG00000164532, ENSG00000170549	57	1773	13528	2.81105	0.00882308	0.00294972	0.0211153	4.84695	3
	GOTERM_BP_FAT	GO:0001656~metanephros development	5	6.57895	3.16064e-05	ENSG00000168621, ENSG00000145147, ENSG00000132130, ENSG00000184937, ENSG00000176697	57	44	13528	26.9697	0.0194985	0.00491068	0.0469103	4.50022	4
	GOTERM_BP_FAT	GO:0035295~tube development	8	10.5263	3.2231e-05	ENSG00000089225, ENSG00000168621, ENSG00000180053, ENSG00000145147, ENSG00000001626, ENSG00000132130, ENSG00000164532, ENSG00000176697	57	220	13528	8.6303	0.01988	0.00400799	0.0478371	4.49173	5
	GOTERM_BP_FAT	GO:0001657~ureteric bud development	4	5.26316	0.000400344	ENSG00000168621, ENSG00000145147, ENSG00000132130, ENSG00000176697	57	35	13528	27.1238	0.220782	0.0407249	0.592677	3.39757	6
	GOTERM_BP_FAT	GO:0001822~kidney development	5	6.57895	0.000659443	ENSG00000168621, ENSG00000145147, ENSG00000132130, ENSG00000184937, ENSG00000176697	57	96	13528	12.3611	0.336992	0.0570196	0.974504	3.18082	7
	GOTERM_BP_FAT	GO:0006928~cell motion	9	11.8421	0.000702839	ENSG00000182968, ENSG00000164438, ENSG00000159409, ENSG00000168621, ENSG00000145147, ENSG00000179915, ENSG00000174059, ENSG00000131096, ENSG00000176697	57	475	13528	4.49684	0.354689	0.0532809	1.03832	3.15314	8
	GOTERM_BP_FAT	GO:0045449~regulation of transcription	22	28.9474	0.00107678	ENSG00000184302, ENSG00000168875, ENSG00000074964, ENSG00000180053, ENSG00000196109, ENSG00000205927, ENSG00000188620, ENSG00000132130, ENSG00000108924, ENSG00000111249, ENSG00000174279, ENSG00000169856, ENSG00000152467, ENSG00000197757, ENSG00000182968, ENSG00000089225, ENSG00000164438, ENSG00000168621, ENSG00000184937, ENSG00000179008, ENSG00000164532, ENSG00000170549	57	2601	13528	2.00743	0.488902	0.0718641	1.58665	2.96787	9
	GOTERM_BP_FAT	GO:0001655~urogenital system development	5	6.57895	0.001098	ENSG00000168621, ENSG00000145147, ENSG00000132130, ENSG00000184937, ENSG00000176697	57	110	13528	10.7879	0.495622	0.0661532	1.61768	2.9594	10
	GOTERM_BP_FAT	GO:0048666~neuron development	7	9.21053	0.00267875	ENSG00000182968, ENSG00000168621, ENSG00000145147, ENSG00000070748, ENSG00000117600, ENSG00000179915, ENSG00000176697	57	339	13528	4.90069	0.81196	0.140942	3.90378	2.57207	11
	GOTERM_BP_FAT	GO:0007267~cell-cell signaling	9	11.8421	0.0030946	ENSG00000089225, ENSG00000139910, ENSG00000168621, ENSG00000070748, ENSG00000179915, ENSG00000132130, ENSG00000165970, ENSG00000131096, ENSG00000176697	57	600	13528	3.56	0.854986	0.148632	4.49689	2.5094	12
	GOTERM_BP_FAT	GO:0030030~cell projection organization	7	9.21053	0.00401362	ENSG00000168621, ENSG00000145147, ENSG00000070748, ENSG00000117600, ENSG00000179915, ENSG00000169856, ENSG00000176697	57	368	13528	4.51449	0.918367	0.175297	5.79559	2.39646	13
	GOTERM_BP_FAT	GO:0031175~neuron projection development	6	7.89474	0.00406112	ENSG00000168621, ENSG00000145147, ENSG00000070748, ENSG00000117600, ENSG00000179915, ENSG00000176697	57	256	13528	5.5625	0.920757	0.165638	5.86226	2.39135	14
	GOTERM_BP_FAT	GO:0051960~regulation of nervous system development	5	6.57895	0.00812902	ENSG00000164438, ENSG00000145147, ENSG00000132130, ENSG00000140538, ENSG00000176697	57	192	13528	6.18056	0.993812	0.287521	11.4117	2.08996	15
	GOTERM_BP_FAT	GO:0048870~cell motility	6	7.89474	0.00864987	ENSG00000182968, ENSG00000164438, ENSG00000159409, ENSG00000168621, ENSG00000145147, ENSG00000174059	57	307	13528	4.63844	0.995539	0.286997	12.0998	2.06299	16
	GOTERM_BP_FAT	GO:0051674~localization of cell	6	7.89474	0.00864987	ENSG00000182968, ENSG00000164438, ENSG00000159409, ENSG00000168621, ENSG00000145147, ENSG00000174059	57	307	13528	4.63844	0.995539	0.286997	12.0998	2.06299	17
	GOTERM_BP_FAT	GO:0050877~neurological system process	12	15.7895	0.00977462	ENSG00000150275, ENSG00000184302, ENSG00000164438, ENSG00000139910, ENSG00000205927, ENSG00000145147, ENSG00000070748, ENSG00000179915, ENSG00000188620, ENSG00000165970, ENSG00000176697, ENSG00000181195	57	1210	13528	2.35372	0.997801	0.302305	13.5687	2.0099	18
	GOTERM_BP_FAT	GO:0007610~behavior	7	9.21053	0.0126155	ENSG00000139910, ENSG00000168621, ENSG00000145147, ENSG00000070748, ENSG00000131096, ENSG00000176697, ENSG00000181195	57	469	13528	3.54229	0.999633	0.355586	17.1776	1.8991	19
	GOTERM_BP_FAT	GO:0007423~sensory organ development	5	6.57895	0.014781	ENSG00000182968, ENSG00000180053, ENSG00000188620, ENSG00000184937, ENSG00000176697	57	229	13528	5.18195	0.999906	0.386318	19.8336	1.8303	20
	GOTERM_BP_FAT	GO:0060039~pericardium development	2	2.63158	0.0164575	ENSG00000089225, ENSG00000180053	57	4	13528	118.667	0.999968	0.403644	21.8351	1.78364	21
	GOTERM_BP_FAT	GO:0007156~homophilic cell adhesion	4	5.26316	0.0169388	ENSG00000113361, ENSG00000150275, ENSG00000158258, ENSG00000145526	57	131	13528	7.24682	0.999976	0.397594	22.401	1.77112	22
	GOTERM_BP_FAT	GO:0045664~regulation of neuron differentiation	4	5.26316	0.0176307	ENSG00000164438, ENSG00000145147, ENSG00000140538, ENSG00000176697	57	133	13528	7.13784	0.999985	0.395723	23.2078	1.75373	23
	GOTERM_BP_FAT	GO:0048858~cell projection morphogenesis	5	6.57895	0.0184831	ENSG00000145147, ENSG00000117600, ENSG00000179915, ENSG00000169856, ENSG00000176697	57	245	13528	4.84354	0.999991	0.396697	24.191	1.73323	24
	GOTERM_BP_FAT	GO:0001708~cell fate specification	3	3.94737	0.0188493	ENSG00000164438, ENSG00000168621, ENSG00000205927	57	51	13528	13.9608	0.999993	0.3898	24.6099	1.7247	25
	GOTERM_BP_FAT	GO:0045165~cell fate commitment	4	5.26316	0.0198002	ENSG00000164438, ENSG00000168621, ENSG00000205927, ENSG00000169856	57	139	13528	6.82974	0.999996	0.39248	25.6872	1.70333	26
	GOTERM_BP_FAT	GO:0032990~cell part morphogenesis	5	6.57895	0.021336	ENSG00000145147, ENSG00000117600, ENSG00000179915, ENSG00000169856, ENSG00000176697	57	256	13528	4.63542	0.999999	0.403559	27.3971	1.67089	27
	GOTERM_BP_FAT	GO:0010552~positive regulation of specific transcription from RNA polymerase II promoter	3	3.94737	0.0232261	ENSG00000089225, ENSG00000074964, ENSG00000168621	57	57	13528	12.4912	1	0.418557	29.4512	1.63402	28
	GOTERM_BP_FAT	GO:0007155~cell adhesion	8	10.5263	0.024685	ENSG00000167614, ENSG00000113361, ENSG00000150275, ENSG00000183090, ENSG00000179915, ENSG00000158258, ENSG00000174059, ENSG00000145526	57	700	13528	2.71238	1	0.426578	30.9993	1.60757	29
	GOTERM_BP_FAT	GO:0022610~biological adhesion	8	10.5263	0.024855	ENSG00000167614, ENSG00000113361, ENSG00000150275, ENSG00000183090, ENSG00000179915, ENSG00000158258, ENSG00000174059, ENSG00000145526	57	701	13528	2.70851	1	0.41766	31.1776	1.60459	30
	GOTERM_BP_FAT	GO:0016337~cell-cell adhesion	5	6.57895	0.0271868	ENSG00000113361, ENSG00000150275, ENSG00000158258, ENSG00000174059, ENSG00000145526	57	276	13528	4.29952	1	0.435828	33.5807	1.56564	31
	GOTERM_BP_FAT	GO:0016477~cell migration	5	6.57895	0.0271868	ENSG00000182968, ENSG00000164438, ENSG00000168621, ENSG00000145147, ENSG00000174059	57	276	13528	4.29952	1	0.435828	33.5807	1.56564	32
	GOTERM_BP_FAT	GO:0006357~regulation of transcription from RNA polymerase II promoter	8	10.5263	0.0295643	ENSG00000197757, ENSG00000168875, ENSG00000089225, ENSG00000074964, ENSG00000168621, ENSG00000205927, ENSG00000184937, ENSG00000169856	57	727	13528	2.61165	1	0.452891	35.9502	1.52923	33
	GOTERM_BP_FAT	GO:0043062~extracellular structure organization	4	5.26316	0.0298943	ENSG00000182718, ENSG00000070748, ENSG00000179915, ENSG00000164318	57	163	13528	5.82413	1	0.446161	36.2727	1.52441	34
	GOTERM_BP_FAT	GO:0050767~regulation of neurogenesis	4	5.26316	0.0313151	ENSG00000164438, ENSG00000145147, ENSG00000140538, ENSG00000176697	57	166	13528	5.71888	1	0.451543	37.6444	1.50425	35
	GOTERM_BP_FAT	GO:0044057~regulation of system process	5	6.57895	0.0387707	ENSG00000164438, ENSG00000120937, ENSG00000168621, ENSG00000070748, ENSG00000176697	57	309	13528	3.84035	1	0.51546	44.4016	1.4115	36
	GOTERM_BP_FAT	GO:0007409~axonogenesis	4	5.26316	0.04567	ENSG00000145147, ENSG00000117600, ENSG00000179915, ENSG00000176697	57	193	13528	4.91883	1	0.564854	50.0403	1.34037	37
	GOTERM_BP_FAT	GO:0035050~embryonic heart tube development	2	2.63158	0.0485785	ENSG00000180053, ENSG00000164532	57	12	13528	39.5556	1	0.577592	52.2536	1.31356	38
	GOTERM_CC_FAT	GO:0005604~basement membrane	4	5.26316	0.00226347	ENSG00000182718, ENSG00000183090, ENSG00000112562, ENSG00000164318	44	78	12782	14.8974	0.195504	0.195504	2.46492	2.64523	1
	GOTERM_CC_FAT	GO:0044420~extracellular matrix part	4	5.26316	0.00706779	ENSG00000182718, ENSG00000183090, ENSG00000112562, ENSG00000164318	44	117	12782	9.93162	0.493847	0.288556	7.51473	2.15072	2
	GOTERM_CC_FAT	GO:0005576~extracellular region	14	18.4211	0.0123601	ENSG00000128165, ENSG00000182718, ENSG00000120937, ENSG00000221988, ENSG00000145147, ENSG00000112562, ENSG00000164318, ENSG00000181195, ENSG00000150275, ENSG00000184530, ENSG00000168621, ENSG00000183090, ENSG00000176697, ENSG00000131096	44	2010	12782	2.02338	0.696983	0.328331	12.8015	1.90798	3
	GOTERM_CC_FAT	GO:0005886~plasma membrane	20	26.3158	0.0292156	ENSG00000113361, ENSG00000182718, ENSG00000155269, ENSG00000134207, ENSG00000205927, ENSG00000145147, ENSG00000117600, ENSG00000164318, ENSG00000174059, ENSG00000145526, ENSG00000140538, ENSG00000151892, ENSG00000150275, ENSG00000167614, ENSG00000104435, ENSG00000001626, ENSG00000179915, ENSG00000139915, ENSG00000158258, ENSG00000165970	44	3777	12782	1.53826	0.941952	0.509152	27.8609	1.53439	4
	GOTERM_CC_FAT	GO:0045202~synapse	5	6.57895	0.0308381	ENSG00000150275, ENSG00000134207, ENSG00000179915, ENSG00000158258, ENSG00000164318	44	355	12782	4.09155	0.950564	0.451963	29.1778	1.51091	5
	GOTERM_MF_FAT	GO:0043565~sequence-specific DNA binding	16	21.0526	8.41413e-09	ENSG00000184302, ENSG00000168875, ENSG00000180053, ENSG00000205927, ENSG00000188620, ENSG00000132130, ENSG00000108924, ENSG00000174279, ENSG00000111249, ENSG00000169856, ENSG00000197757, ENSG00000182968, ENSG00000089225, ENSG00000164438, ENSG00000184937, ENSG00000170549	53	607	12983	6.457	1.18639e-06	1.18639e-06	9.94023e-06	8.07499	1
	GOTERM_MF_FAT	GO:0003700~transcription factor activity	18	23.6842	1.18755e-07	ENSG00000184302, ENSG00000168875, ENSG00000180053, ENSG00000205927, ENSG00000188620, ENSG00000132130, ENSG00000108924, ENSG00000174279, ENSG00000111249, ENSG00000169856, ENSG00000152467, ENSG00000197757, ENSG00000182968, ENSG00000089225, ENSG00000164438, ENSG00000184937, ENSG00000164532, ENSG00000170549	53	975	12983	4.52238	1.67443e-05	8.3722e-06	0.000140294	6.92535	2
	GOTERM_MF_FAT	GO:0030528~transcription regulator activity	18	23.6842	4.90466e-05	ENSG00000184302, ENSG00000168875, ENSG00000180053, ENSG00000205927, ENSG00000188620, ENSG00000132130, ENSG00000108924, ENSG00000174279, ENSG00000111249, ENSG00000169856, ENSG00000152467, ENSG00000197757, ENSG00000182968, ENSG00000089225, ENSG00000164438, ENSG00000184937, ENSG00000164532, ENSG00000170549	53	1512	12983	2.91622	0.00689188	0.00230259	0.057927	4.30939	3
	GOTERM_MF_FAT	GO:0003677~DNA binding	19	25	0.00301298	ENSG00000184302, ENSG00000168875, ENSG00000180053, ENSG00000196109, ENSG00000205927, ENSG00000188620, ENSG00000132130, ENSG00000108924, ENSG00000111249, ENSG00000174279, ENSG00000169856, ENSG00000152467, ENSG00000197757, ENSG00000182968, ENSG00000089225, ENSG00000164438, ENSG00000184937, ENSG00000164532, ENSG00000170549	53	2331	12983	1.99669	0.346538	0.100906	3.50203	2.521	4
	GOTERM_MF_FAT	GO:0005509~calcium ion binding	11	14.4737	0.00311142	ENSG00000113361, ENSG00000150275, ENSG00000182718, ENSG00000134207, ENSG00000221988, ENSG00000145147, ENSG00000183090, ENSG00000179915, ENSG00000112562, ENSG00000158258, ENSG00000145526	53	919	12983	2.93208	0.355573	0.0841282	3.61454	2.50704	5
	GOTERM_MF_FAT	GO:0005179~hormone activity	4	5.26316	0.00920637	ENSG00000128165, ENSG00000120937, ENSG00000131096, ENSG00000181195	53	108	12983	9.07268	0.728586	0.195353	10.3507	2.03591	6
	BP, biological process, CC, cellular component, MF, molecular function, FAT, functional annotation table
