# Supplementary material for: Genome-wide methylome analysis using MethylCap-seq uncovers 4 hypermethylated markers with high sensitivity for both adeno- and squamous-cell cervical carcinoma
Source: Oncotarget. 2016 Oct 12;7(49):80735–50. doi: 10.18632/oncotarget.12598 (PMC5348351; doi:10.18632/oncotarget.12598)
Supplement: Supplementary file 4 [file oncotarget-07-80735-s004.xlsx]

## Sheet: Table S3
	Supplementary Table S3: the top 15 markers of the 53 identified candidate DMRs. The ranking first ensured high amount of positive ADC, then positive SCC and last negative normals.
		Ensembl Gene ID	Associated gene name (GRCh38.p2)	Description	count normals ≤1	count ADC >2	count SCC >2	remark
	1	ENSG00000089225	TBX5	T-box 5 [Source:HGNC Symbol;Acc:HGNC:11604]	16	6	5	*
	2	ENSG00000168875	SOX14	SRY (sex determining region Y)-box 14 [Source:HGNC Symbol;Acc:HGNC:11193]	15	5	6	#
	3	ENSG00000229335	RP1-241P17.1		19	5	5
	4	ENSG00000224243	LINC00403	long intergenic non-protein coding RNA 403 [Source:HGNC Symbol;Acc:HGNC:42733]	17	5	5
	5	ENSG00000233384	RP11-100E13.1 (regionID 7650218)		16	5	5
	6	ENSG00000174279	EVX2	even-skipped homeobox 2 [Source:HGNC Symbol;Acc:HGNC:3507]	18	5	4	*
	7	ENSG00000182968	SOX1	SRY (sex determining region Y)-box 1 [Source:HGNC Symbol;Acc:HGNC:11189]	16	5	4	#
	8	ENSG00000134207	SYT6	synaptotagmin VI [Source:HGNC Symbol;Acc:HGNC:18638]	16	5	4	*
	9	ENSG00000233384	RP11-100E13.1 (regionID 7650219)		16	5	4
	10	ENSG00000183090	FREM3	FRAS1 related extracellular matrix 3 [Source:HGNC Symbol;Acc:HGNC:25172]	16	5	4
	11	ENSG00000164532	TBX20	T-box 20 [Source:HGNC Symbol;Acc:HGNC:11598]	16	5	4	#
	12	ENSG00000228880	AC004963.1 (from GRCh37)	cDNA FLJ39672 fis, clone SMINT2009233 [Source:UniProtKB/TrEMBL;Acc:Q8N8C3]	16	5	4
	13	ENSG00000165970	SLC6A5	solute carrier family 6 (neurotransmitter transporter), member 5 [Source:HGNC Symbol;Acc:HGNC:11051]	16	5	4
	14	ENSG00000205927	OLIG2	oligodendrocyte lineage transcription factor 2 [Source:HGNC Symbol;Acc:HGNC:9398]	20	5	3	*
	15	ENSG00000151892	GFRA1	GDNF family receptor alpha 1 [Source:HGNC Symbol;Acc:HGNC:4243]	19	5	3	#
	16	ENSG00000132130	LHX1 (from GRCh37)	LIM/homeobox protein Lhx1 (LIM homeobox protein 1)(Homeobox protein Lim-1)(hLim-1) [Source:UniProtKB/Swiss-Prot;Acc:P48742]	19	5	3	*
	17	ENSG00000217236	SP9	Sp9 transcription factor [Source:HGNC Symbol;Acc:HGNC:30690]	19	4	5
	18	ENSG00000181195	PENK	proenkephalin [Source:HGNC Symbol;Acc:HGNC:8831]	16	4	5	*
	19	ENSG00000104435	STMN2	stathmin 2 [Source:HGNC Symbol;Acc:HGNC:10577]	16	4	5
	20	ENSG00000169856	ONECUT1	one cut homeobox 1 [Source:HGNC Symbol;Acc:HGNC:8138]	19	4	4	#
	21	ENSG00000184937	WT1	Wilms tumor 1 [Source:HGNC Symbol;Acc:HGNC:12796]	18	4	4	#
	22	ENSG00000155269	GPR78	G protein-coupled receptor 78 [Source:HGNC Symbol;Acc:HGNC:4528]	18	4	4
	23	ENSG00000159409	CELF3	CUGBP, Elav-like family member 3 [Source:HGNC Symbol;Acc:HGNC:11967]	18	4	4
	24	ENSG00000227757	AP000282.2		18	4	4
	25	ENSG00000169856	ONECUT1	one cut homeobox 1 [Source:HGNC Symbol;Acc:HGNC:8138]	17	4	4	#
	26	ENSG00000196109	ZNF676	zinc finger protein 676 [Source:HGNC Symbol;Acc:HGNC:20429]	17	4	4
	27	ENSG00000215023	AC114730.5		17	4	4
	28	ENSG00000168621	GDNF	glial cell derived neurotrophic factor [Source:HGNC Symbol;Acc:HGNC:4232]	17	4	4	*
	29	ENSG00000225554	RP11-527D7.1		17	4	4
	30	ENSG00000150275	PCDH15	protocadherin-related 15 [Source:HGNC Symbol;Acc:HGNC:14674]	16	4	4
	31	ENSG00000187811	AP000867.1 (from GRCh37)	Putative uncharacterized protein FLJ42569 [Source:UniProtKB/Swiss-Prot;Acc:Q6ZVH6]	16	4	4
	32	ENSG00000139915	MDGA2	MAM domain containing glycosylphosphatidylinositol anchor 2 [Source:HGNC Symbol;Acc:HGNC:19835]	16	4	4	*
	33	ENSG00000237751	LINC01143	long intergenic non-protein coding RNA 1143 [Source:HGNC Symbol;Acc:HGNC:49458]	16	4	4
	34	ENSG00000112562	SMOC2	SPARC related modular calcium binding 2 [Source:HGNC Symbol;Acc:HGNC:20323]	16	4	4
	35	ENSG00000180053	NKX2-6	NK2 homeobox 6 [Source:HGNC Symbol;Acc:HGNC:32940]	16	4	4	*
	36	ENSG00000186369	LINC00643	long intergenic non-protein coding RNA 643 [Source:HGNC Symbol;Acc:HGNC:44296]	20	4	3
	37	ENSG00000139910	NOVA1	neuro-oncological ventral antigen 1 [Source:HGNC Symbol;Acc:HGNC:7886]	19	4	3
	38	ENSG00000167614	TTYH1	tweety family member 1 [Source:HGNC Symbol;Acc:HGNC:13476]	19	4	3
	39	ENSG00000117600	LPPR4	Lipid phosphate phosphatase-related protein type 4 [Source:UniProtKB/Swiss-Prot;Acc:Q7Z2D5]	19	4	3
	40	ENSG00000143340	FAM163A	family with sequence similarity 163, member A [Source:HGNC Symbol;Acc:HGNC:28274]	19	4	3
	41	ENSG00000074964	ARHGEF10L	Rho guanine nucleotide exchange factor (GEF) 10-like [Source:HGNC Symbol;Acc:HGNC:25540]	19	4	3
	42	ENSG00000230898	RP11-9L18.3		19	4	3
	43	ENSG00000158258	CLSTN2	calsyntenin 2 [Source:HGNC Symbol;Acc:HGNC:17448]	19	4	3
	44	ENSG00000106853	PTGR1	prostaglandin reductase 1 [Source:HGNC Symbol;Acc:HGNC:18429]	19	3	5
	45	ENSG00000120937	NPPB	natriuretic peptide B [Source:HGNC Symbol;Acc:HGNC:7940]	19	3	4
	46	ENSG00000179088	C12orf42	chromosome 12 open reading frame 42 [Source:HGNC Symbol;Acc:HGNC:24729]	20	3	3
	47	ENSG00000174059	CD34	CD34 molecule [Source:HGNC Symbol;Acc:HGNC:1662]	20	3	3	*
	48	ENSG00000070748	CHAT	choline O-acetyltransferase [Source:HGNC Symbol;Acc:HGNC:1912]	20	3	3	*
	49	ENSG00000197757	HOXC6	homeobox C6 [Source:HGNC Symbol;Acc:HGNC:5128]	19	3	3	*
	50	ENSG00000217236	SP9	Sp9 transcription factor [Source:HGNC Symbol;Acc:HGNC:30690]	19	3	3
	51	ENSG00000081087	OSTM1	osteopetrosis associated transmembrane protein 1 [Source:HGNC Symbol;Acc:HGNC:21652]	19	3	3
	52	ENSG00000169427	KCNK9	potassium channel, two pore domain subfamily K, member 9 [Source:HGNC Symbol;Acc:HGNC:6283]	19	3	3
	53	ENSG00000188620	HMX3	H6 family homeobox 3 [Source:HGNC Symbol;Acc:HGNC:5019]	19	3	3
	* DNA methylation previously related to cancer, # DNA methylation previously related to cervical cancer
