# Supplementary material for: Genome-wide methylome analysis using MethylCap-seq uncovers 4 hypermethylated markers with high sensitivity for both adeno- and squamous-cell cervical carcinoma
Source: Oncotarget. 2016 Oct 12;7(49):80735–50. doi: 10.18632/oncotarget.12598 (PMC5348351; doi:10.18632/oncotarget.12598)
Supplement: Supplementary file 5 [file oncotarget-07-80735-s005.xlsx]

## Sheet: Table S4
	Supplementary Table S4: overview of genes that endured the different stages of the appraisal process.
	Rank	Ensembl Gene ID	Associated gene name (GRCh38.p2)	Verification		Validation (MSP)		Diagnostic evaluation (QMSP)
				Primer optimization (Yes/No)	Significant association (Yes/No)	Primer optimization (Yes/No)	Significant difference (Yes/No)	Separation normal and cancer	Performance in abnormal smears
	1	ENSG00000089225	TBX5	Yes	Yes	Yes	No
	2	ENSG00000168875	SOX14	Yes	Yes	Yes	Yes	Excellent	Good
	3	ENSG00000229335	RP1-241P17.1	Yes	Yes	No
	4	ENSG00000224243	LINC00403	Yes	No
	#5#	ENSG00000233384	RP11-100E13.1 (regionID 7650218)	Yes	No
	6	ENSG00000174279	EVX2	Yes	No
	7	ENSG00000182968	SOX1	*Yes*	*Yes*	Yes	Yes	Excellent	Good
	8	ENSG00000134207	SYT6	Yes	No
	#9#	ENSG00000233384	RP11-100E13.1 (regionID 7650219)	Yes	Yes	No
	10	ENSG00000183090	FREM3	Yes	No
	11	ENSG00000164532	TBX20	Yes	Yes	Yes	Yes	Excellent	Adequate
	12	ENSG00000228880	AC004963.1 (from GRCh37)	Yes	Yes	No
	13	ENSG00000165970	SLC6A5	Yes	Yes	Yes	Yes	Excellent	Adequate
	14	ENSG00000205927	OLIG2	Yes	Yes	No
	15	ENSG00000151892	GFRA1	*Yes*	*Yes*	Yes	Yes	Good¤
	# different regions associated with the same gene, * these regions were verified with MSP, the remaining genes with pyrosequencing
