# Supplementary material for: Genome-wide methylome analysis using MethylCap-seq uncovers 4 hypermethylated markers with high sensitivity for both adeno- and squamous-cell cervical carcinoma
Source: Oncotarget. 2016 Oct 12;7(49):80735–50. doi: 10.18632/oncotarget.12598 (PMC5348351; doi:10.18632/oncotarget.12598)
Supplement: Supplementary file 6 [file oncotarget-07-80735-s006.xlsx]

## Sheet: Table S5
	Supplementary Table S5: Diagnostic performance of individual genes, gene combinations and hrHPV analysis in cervical scrapings of women referred with an abnormal smear (presented as test positive fraction of total and ranked on sensitivity CIN3+).
		no CIN	CIN1	CIN2	CIN3	AdCIS	(mi)Ca	P˘
	Individual genes
	SOX1	11% (3/27)	13% (5/38)	27% (12/45)	59% (36/61)	93% (13/14)	80% (35/44)	5×10-15
	SOX14	4.2% (1/24)	19% (6/32)	23% (10/43)	46% (26/57)	93% (13/14)	69% (29/42)	8×10-12
	TBX20	0% (0/26)	5.6% (2/36)	11% (5/45)	39% (23/59)	86% (12/14)	58% (25/43)	2×10-11
	SLC6A5	0% (0/26)	2.8% (1/36)	6.7% (3/45)	17% (10/59)	70% (10/14)	51% (22/43)	4×10-10
	Gene combinations
	SOX1/SOX14/TBX20	8.3% (2/24)	22% (7/32)	30% (13/43)	67% (38/57)	93% (13/14)	83% (35/42)	8×10-15
	SLC6A5/SOX1/SOX14/TBX20	8.3% (2/24)	22% (7/32)	30% (13/43)	67% (38/57)	93% (13/14)	83% (35/42)	8×10-15
	SOX1/SOX14	8.3% (2/24)	22% (7/32)	30% (13/43)	65% (37/57)	93% (13/14)	83% (35/42)	1×10-14
	SLC6A5/SOX1/SOX14	8.3% (2/24)	22% (7/32)	30% (13/43)	65% (37/57)	93% (13/14)	83% (35/42)	1×10-14
	SOX1/TBX20	12% (3/26)	14% (5/36)	27% (12/45)	61% (36/59)	93% (13/14)	81% (35/43)	4×10-15
	SLC6A5/SOX1/TBX20	12% (3/26)	14% (5/36)	27% (12/45)	61% (36/59)	93% (13/14)	81% (35/43)	4×10-15
	SLC6A5/SOX1	12% (3/26)	14% (5/36)	27% (12/45)	58% (34/59)	93% (13/14)	81% (35/43)	1×10-14
	SOX14/TBX20	4.2% (1/24)	19% (6/32)	23% (10/43)	53% (30/57)	93% (13/14)	69% (29/42)	2×10-11
	SLC6A5/SOX14/TBX20	4.2% (1/24)	19% (6/32)	23% (10/43)	53% (30/57)	93% (13/14)	69% (29/42)	2×10-11
	SLC6A5/SOX14	4.2% (1/24)	19% (6/32)	23% (10/43)	46% (26/57)	93% (13/14)	69% (29/42)	8×10-11
	SLC6A5/TBX20	0% (0/26)	5.6% (2/36)	11% (5/45)	39% (23/59)	86% (12/14)	58% (25/43)	2×10-12
	hrHPV testing
	GP5+/6+ and Cobas	46% (12/36)	67% (24/36)	80% (36/45)	83% (49/59)	93% (13/14)	72% (31/43)	5×10-3
	˘ linear-by-linear association test
