# Supplementary material for: Genome-wide methylome analysis using MethylCap-seq uncovers 4 hypermethylated markers with high sensitivity for both adeno- and squamous-cell cervical carcinoma
Source: Oncotarget. 2016 Oct 12;7(49):80735–50. doi: 10.18632/oncotarget.12598 (PMC5348351; doi:10.18632/oncotarget.12598)
Supplement: Supplementary file 7 [file oncotarget-07-80735-s007.xlsx]

## Sheet: Table S6
	Supplementary Table S5: histological classification, age and stage of all cervical cancer patients in this study
			Frozen tissues		FFPE tissues		cervical cancer scrapings		abnormal scrapings
			(sequencing)		(MSP)		(QMSP)		(QMSP)
	tumortype		ADC	SCC	ADC	SCC	ADC	SCC	ADC	SCC	AdSq
	median age (IQR)		44 (27-69)		49 (42-54)		49 (39-63)		40 (36-50)
	FIGO stage	IA1	0	0	0	0	2	1	2	13	1
		IA2	0	0	0	0	1	0	2	2	0
		IB1	3	3	2	2	25	19	8	11	2
		IB2	1	1	1	2	8	14	0	2	0
		IIA	2	2	2	1	8	13	0	0	0
		IIB	0	0	0	1	5	14	0	1	0
		IIIA	0	0	1	0	1	1	0	0	0
		IIIB	0	0	0	1	6	5	0	0	0
		IV	0	0	0	0	1	1	0	0	0
	total		6	6	6	7	57	68	12	29	3
	FFPE = formalin-fixed paraffin-embedded, (Q)MSP = (quantitative) methylation-specific polymerase chain reaction, ADC = adenocarcinoma, SCC = squamous-cell carcinoma, AdSq = adenosquamous carcinoma, IQR = interquartile range, FIGO = International Federation of Gynecology and Obstetrics
